# Supplementary material for: Transcriptional alterations of protein coding and noncoding RNAs in triple negative breast cancer in response to DNA methyltransferases inhibition
Source: Cancer Cell Int. 2021 Sep 26;21:515. doi: 10.1186/s12935-021-02213-2 (PMC8474815; doi:10.1186/s12935-021-02213-2)
Supplement: Supplementary file 2 — Additional file 2: Table S1. Differentially expressed genes in MDA-MB-231 and BT-549 treated with 5-Azacytidine. [file 12935_2021_2213_MOESM2_ESM.xlsx]

## Sheet: GE.5AZA_vs_DMSO-fold2.0_rawp0.0
Table S1. Differentially expressed genes in MDA-MB-231 and BT-549 treated with 5-Azacytidine
GeneID	5-AZA vs DMSO (log2 fc)	5-AZA vs DMSO (p value)
NUPR1	5.41892	0.0243453
HSPA6	3.91213	0.0022693
UCN	3.16374	0.0321975
PPP1R15A	3.02356	0.0303694
DERL3	2.94418	0.0154283
TCP11L2	2.7993	0.042595
TPP1	2.72578	0.0448207
SLFN5	2.62252	0.0346076
ADM2	2.59554	0.000660861
KLF4	2.59094	0.00800756
GPNMB	2.52366	0.0217767
RAB3IL1	2.45068	0.017235
RGPD5	2.35128	0.0404952
TNXB	2.26293	0.0090808
ERO1B	2.24321	0.0479137
ASNS	2.22902	0.0104503
CEBPB	2.22454	0.0354366
WARS1	2.22411	0.0198346
SESN2	2.2191	0.0119533
TPGS1	2.19119	0.0201366
BBC3	2.15725	0.00731782
FTH1	2.09573	0.0371737
SQSTM1	2.03838	0.00840194
C4orf48	2.00997	0.0171974
AC129492.3	2.00731	0.00284773
PTP4A3	1.99859	0.0412949
PDIA4	1.94322	0.0367012
HYOU1	1.9423	0.0193802
CREBRF	1.92701	0.0100621
CD177	1.90702	0.0265839
FAM86B2	1.90524	0.0271057
CLDN1	1.89706	0.0308806
PWWP2B	1.84512	0.0384842
RRAGC	1.80543	0.0217943
GPR35	1.7675	0.0439963
METTL27	1.76455	0.00887885
C8G	1.7402	0.0427894
NR1D1	1.68262	0.0445282
SMIM1	1.6666	0.00129171
CRELD2	1.65971	0.029862
MANF	1.65787	0.00896775
FBXL15	1.65487	0.0110508
NPAS1	1.62327	0.0416658
SEC11C	1.6216	0.0311125
METRN	1.59596	0.00238231
ZBTB20	1.57806	0.0175716
IRF5	1.55385	0.0139583
TPPP3	1.54314	0.00603164
PID1	1.51727	0.0460337
TSNARE1	1.48214	0.019463
ZFHX3	1.48079	0.0391102
TMEM268	1.47031	0.00274036
PPAN-P2RY11	1.46131	0.00349782
MCRIP2	1.45941	0.0286214
WDR81	1.45404	0.0441673
NOTCH1	1.45149	0.0188768
SPACA9	1.44344	0.01785
PATL2	1.42809	0.0443321
TNFRSF14	1.41545	0.0289449
FTL	1.41435	0.014294
CYP2E1	1.40385	0.00859582
PLEKHB1	1.40036	0.030893
APELA	1.39154	0.0315161
HES7	1.38843	0.0476759
KDM7A	1.38523	0.0214284
HS1BP3	1.38273	0.0490016
JOSD2	1.3813	0.035081
LTC4S	1.37881	0.021295
PGLS	1.37611	0.035829
AL121753.1	1.37565	0.0310647
ZMIZ1	1.37535	0.0315795
CCNB1IP1	1.3753	0.0118461
LAMB3	1.36945	0.0149289
CPLANE2	1.36388	0.0140777
AC022966.1	1.35501	0.0453208
CCPG1	1.35392	0.000739392
HSD17B8	1.35239	0.00636526
PER1	1.34898	0.0243273
UBR4	1.34103	0.049165
SPIRE1	1.32927	0.0222051
ATXN2L	1.328	0.036079
NATD1	1.32722	0.00525804
RNF208	1.32583	0.0189032
C9orf116	1.32277	0.0393939
BTG1	1.31788	0.0341988
IFT27	1.31712	0.014267
PACS2	1.31273	0.00276813
GRN	1.30051	0.0175157
PCSK4	1.29773	0.0463129
ESRRA	1.26374	0.0417257
KMT2C	1.25627	0.0105248
KDM1B	1.24349	0.0314178
PIK3CB	1.22911	0.0156712
ATP2B1	1.22524	0.0187886
PPARA	1.21785	0.00310983
CFAP70	1.21753	0.0086211
SCARF2	1.21572	0.0163526
MROH1	1.21383	0.0348203
SNX30	1.20733	0.0297252
C20orf96	1.2054	0.028937
HMGCL	1.20406	0.0348099
NEU1	1.20041	0.0498351
AC026954.2	1.19949	0.00255904
VPS13D	1.1973	0.0156647
SEPTIN5	1.19697	0.0483663
MRPL34	1.19345	0.00453882
EP300	1.17172	0.0275403
IL1RAPL1	1.17141	0.0412866
MXI1	1.17086	0.046252
PLD6	1.17035	0.0220532
PPP1R3F	1.16855	0.00062718
ZDHHC1	1.16845	0.00139357
TIMM9	1.16716	0.0225641
TBRG1	1.15786	0.0379862
FLYWCH1	1.15437	0.0146424
SRGAP1	1.14895	0.0379381
ALDH6A1	1.14839	0.0225534
PHLDA3	1.14118	0.0189479
PEX11G	1.14101	0.046316
SLC38A1	1.13755	0.0238134
NFE2L1	1.1368	0.0108254
HDDC3	1.12947	0.0460504
AC021066.1	1.12654	0.00563884
AC002310.4	1.12563	0.0364288
PDIA6	1.12279	0.0143558
SLC7A11	1.11962	0.0202073
CANX	1.11194	0.0355759
CD55	1.11019	0.0317834
TMEM134	1.1076	0.0292656
FNIP1	1.10329	0.0139531
KCTD13	1.10099	0.00689459
C19orf54	1.09483	0.047826
MARK4	1.0948	0.0124563
COL6A2	1.09163	0.0499395
USE1	1.08939	0.00520406
MPV17	1.08898	0.0202485
FBXL20	1.08667	0.0339704
YBEY	1.08662	0.0274187
AC106886.6	1.08321	0.0416021
NT5M	1.0814	0.00339921
AP003071.5	1.08032	0.0408765
WIZ	1.07587	0.0189157
SLC14A1	1.07195	0.00169889
SNAI3	1.07178	0.0368732
CLIP2	1.07072	0.0329387
AC096887.1	1.07004	0.0196784
MTHFR	1.06921	0.00784981
UGGT1	1.06555	0.0179472
TOM1	1.06518	0.0409822
DDR2	1.06276	0.0181095
VPS8	1.06158	0.0217457
RPLP1	1.06104	0.00222565
IGLC7	1.05797	0.0301383
MMAB	1.05785	0.0491004
CEP170B	1.05777	0.0495347
DTNBP1	1.05707	0.017815
PAN2	1.0569	0.0212656
TNKS	1.0552	0.0381744
SLC2A11	1.05328	0.0463526
AMDHD1	1.05157	0.0022136
NEK9	1.0485	0.0200625
TRMT61A	1.04772	0.0498799
PRELID3A	1.04438	0.0369021
KIAA1109	1.0426	0.0163791
CAMK2D	1.04228	0.0449482
HUWE1	1.04185	0.0388007
NME3	1.04156	0.0133644
RIPOR1	1.0407	0.0153493
ZBTB7A	1.03937	0.0429648
KIF13B	1.03897	0.0415911
CNNM2	1.03741	0.0276883
KNDC1	1.03624	0.0291493
WDR66	1.02905	0.00164053
WDR24	1.02543	0.0195773
VPS37C	1.02232	0.0380889
TTC36	1.02157	0.00374321
HPS4	1.02087	0.0291956
ZNF865	1.01929	0.00645401
TNFRSF10B	1.01918	0.0257958
RNPEPL1	1.01132	0.0213371
IARS1	1.01012	0.0128771
WDR19	1.00763	0.032337
SLC52A2	1.00754	0.012928
C9orf131	1.00686	0.0393718
SLC50A1	1.00614	0.0208993
HSPA14	-1.00081	0.0322863
RBM8A	-1.01443	0.0241752
CCDC134	-1.0158	0.0468675
RAD51C	-1.0163	0.0359224
HNRNPL	-1.01943	0.00460551
ANK1	-1.02151	0.000843569
RBBP7	-1.02346	0.0312819
AL445524.2	-1.02378	0.0361422
USP43	-1.02414	0.0322052
ATP5MC3	-1.02697	0.0465284
UBR7	-1.03148	0.0326088
TUBG1	-1.03959	0.0279319
DPY19L2	-1.04813	0.0105509
RTEL1	-1.04855	0.0350317
MOB4	-1.053	0.0218479
CEP152	-1.05342	0.00527675
HASPIN	-1.05573	0.0286914
FSIP1	-1.05923	0.00786518
RBX1	-1.06407	0.00705587
U2AF1L5	-1.06918	0.0130442
CACYBP	-1.072	0.0197391
ENO1	-1.07374	0.0055943
MEST	-1.07602	0.00405866
POC1A	-1.0765	0.025063
UBE2N	-1.07807	0.0492006
DUT	-1.08204	0.0261598
TARDBP	-1.08262	0.0477411
DTYMK	-1.0849	0.0301335
AL035078.4	-1.08666	0.0186223
DHX15	-1.08672	0.0362121
TUBA4A	-1.09043	0.0432292
DDX11	-1.09657	0.0076367
ATP5MD	-1.10257	0.0227579
PPIA	-1.10304	0.0164969
ZNF680	-1.10909	0.0403764
PSMC3	-1.11077	0.0159918
KAT2B	-1.11432	0.00928439
TP63	-1.11535	0.0187174
SRSF2	-1.14828	0.0258299
NFYB	-1.15751	0.0036696
SEM1	-1.15761	0.0493406
TRAIP	-1.16997	0.019659
SASS6	-1.17117	0.0484479
MICOS10	-1.17467	0.0170399
H1-4	-1.17516	0.0474436
POMP	-1.17648	0.00355164
POLQ	-1.18047	0.0347941
HNRNPAB	-1.18264	0.0400899
PDSS1	-1.1865	0.000640156
TICRR	-1.18989	0.0187268
ACTB	-1.1984	0.0428509
MND1	-1.20117	0.000886495
SLF1	-1.20161	0.0148655
CDK2AP1	-1.21204	0.0153833
ZNF43	-1.21669	0.0267139
SEC61G	-1.23614	0.0363584
PRDX1	-1.23836	0.0120996
PSMB1	-1.24367	0.0496179
DNAJA1	-1.2542	0.046911
EME1	-1.25835	0.035964
GASK1B	-1.26261	0.0224835
SCG2	-1.26562	0.0378704
S100A10	-1.26761	0.0160071
TPRKB	-1.2791	0.0337123
HSPB11	-1.28067	0.0168244
SOD1	-1.2873	0.037544
RANBP1	-1.29197	0.0386334
HYLS1	-1.30232	0.00164099
MNS1	-1.30481	0.0463379
CENPS-CORT	-1.31018	0.0377102
SNRPG	-1.31781	0.0295003
ORC6	-1.32327	0.00400894
SULT1A4	-1.32873	0.0488411
PLEKHA2	-1.32928	0.0458419
NUP85	-1.33108	0.0149357
DNAJC9	-1.33719	0.0125253
CENPQ	-1.34122	0.0112569
CCDC82	-1.3516	7.82339e-05
SRRT	-1.37686	0.0190252
FANCB	-1.37768	0.0117025
CENPN	-1.39078	0.0311124
PBX1	-1.3984	0.0421541
PAPSS2	-1.40206	0.00558282
LSM5	-1.40496	0.00419417
RAD54L	-1.43965	0.0299005
LRR1	-1.45678	0.00633571
IDH2	-1.46469	0.0293927
RPA3	-1.46759	0.0360661
NCAPD3	-1.47995	0.0284506
LIG1	-1.48927	0.00228982
RAD51	-1.49103	0.0181458
DBF4	-1.50081	0.00430626
KNSTRN	-1.5058	0.00691505
KIAA1755	-1.50588	0.0333784
MAGED1	-1.50648	0.00306488
NDUFB3	-1.50672	0.0159951
H2BC5	-1.5231	0.0277766
HMGN2	-1.54284	0.0357351
CDK2	-1.54793	0.00993632
CSRP2	-1.54928	0.0425636
RNF145	-1.55285	0.00716545
DIAPH3	-1.55975	0.0225817
SUV39H2	-1.56326	0.030343
MTFR2	-1.58254	0.0206702
DBI	-1.58907	0.00535761
SKA3	-1.58926	0.0299681
TMPO	-1.59169	0.018393
FANCI	-1.59206	0.00638558
GINS4	-1.60762	0.0349632
CENPK	-1.61601	0.0299748
RAD54B	-1.633	0.0430828
H4C2	-1.64713	0.00591928
C1orf112	-1.64811	0.037004
NCAPD2	-1.65242	0.0136804
ARHGAP11B	-1.66156	0.0222444
DSCC1	-1.66203	0.0299603
SKA1	-1.67965	0.0423636
CENPO	-1.69507	0.0237165
AC008575.1	-1.69761	0.0098513
HAT1	-1.70862	0.00969925
MELK	-1.70933	0.0468566
POLE2	-1.7196	0.0425981
RFC3	-1.74445	0.0470388
BRIP1	-1.77418	0.0256365
SKA2	-1.80615	0.0392186
COL1A2	-1.81109	0.0295762
TK1	-1.81343	0.00316948
GINS2	-1.82243	0.0316497
NEIL3	-1.8275	0.00811854
PDE7B	-1.83135	0.0150981
ASF1B	-1.83343	0.0319061
FAM111A	-1.87851	0.0172172
SPDL1	-1.87933	0.00220494
H4C3	-1.89018	0.0376233
IQGAP3	-1.93013	0.005942
RAD51AP1	-1.93439	0.020133
SMC4	-1.93439	0.0150133
LDHA	-1.96168	0.00442855
SGO1	-1.96636	0.0464513
KIF15	-1.99944	0.0264964
GINS1	-2.00388	0.0161282
KIF22	-2.0292	0.0422938
DHFR	-2.03683	0.0460839
TACC3	-2.08265	0.00126968
KPNA2	-2.0926	0.0415668
INCENP	-2.11266	0.00187221
NEURL1B	-2.12444	0.0194009
CIP2A	-2.1471	0.0114973
TROAP	-2.15413	0.0185993
TRIP13	-2.17384	0.0434628
CDC20	-2.18344	0.0106333
DEPDC1	-2.19538	0.0172012
SGO2	-2.19671	0.0484104
PLK4	-2.19815	0.0160655
CLSPN	-2.20719	0.0170966
KIF23	-2.2102	0.0445202
ESPL1	-2.25545	0.00885565
MCM10	-2.27599	0.0185965
PIF1	-2.30125	0.0318687
SHCBP1	-2.30521	0.00116109
H2AC11	-2.31002	0.0176593
E2F8	-2.32439	0.0499908
KIF2C	-2.33048	0.00675042
ESCO2	-2.34619	0.0486529
EFEMP1	-2.35336	0.0399445
CENPI	-2.36838	0.0304577
MYBL2	-2.37097	0.0217963
TPX2	-2.37425	0.0127745
H3C2	-2.38148	0.0495735
BIRC5	-2.38818	0.00511344
MAD2L1	-2.40324	0.0322699
CENPE	-2.41142	0.0386606
KIF4A	-2.41782	0.0314881
ZWINT	-2.44355	0.00156104
PCNA	-2.47764	0.0203571
ARHGAP11A	-2.47788	0.0454002
CDCA2	-2.48697	0.034426
GTSE1	-2.49434	0.0153853
CDC25C	-2.49469	0.0200399
H4C1	-2.50919	0.00494493
PBK	-2.53854	0.0173616
PRC1	-2.56709	0.0113345
CDCA8	-2.59078	0.0496729
NCAPG	-2.71342	0.00335612
BUB1	-2.71486	0.0213046
HJURP	-2.7319	0.00979841
AURKA	-2.74836	0.00557778
CCNB1	-2.74931	0.0213536
UHRF1	-2.77188	0.0202756
ERCC6L	-2.77672	0.0310838
FAM111B	-2.83283	0.0254888
SPAG5	-2.86951	0.00133476
PIMREG	-2.94156	0.0058392
CDK1	-2.98835	0.0144772
NUSAP1	-2.99338	0.0135043
FAM83D	-2.99856	0.00805043
ANLN	-3.07785	0.00210496
PLK1	-3.12662	0.00647253
H2AC12	-3.19065	0.0499044
H2BC11	-3.19333	0.0212705
H2AC14	-3.32512	0.0353108
CDCA3	-3.39792	0.0250866
RRM2	-3.44785	0.0251443
H2BC13	-3.46151	0.0481358
H3C12	-3.62463	0.0100168
H2BC3	-3.90113	0.0198531
KIF20A	-3.95494	0.000657635
H2BC14	-4.5216	0.0375542
