# Supplementary material for: Transcriptional alterations of protein coding and noncoding RNAs in triple negative breast cancer in response to DNA methyltransferases inhibition
Source: Cancer Cell Int. 2021 Sep 26;21:515. doi: 10.1186/s12935-021-02213-2 (PMC8474815; doi:10.1186/s12935-021-02213-2)
Supplement: Supplementary file 3 — Additional file 3: Table S2. Differentially expressed genes in MDA-MB-231 and BT-549 treated with Decitabine. [file 12935_2021_2213_MOESM3_ESM.xlsx]

## Sheet: GE.DECITP_vs_DMSO-fold2.0_rawp0
Table S2. Differentially expressed genes in MDA-MB-231 and BT-549 treated with Decitabine
GeneID	DECIT vs DMSO (log2 fc)	DECITDECIT vs DMSO (p value)
NUPR1	5.40418	0.0253582
AC104109.3	3.67846	0.0335079
UCN	3.17488	0.0438704
DERL3	3.1657	0.0284298
TPP1	2.8663	0.0326709
KLF4	2.69808	0.0459524
ADM2	2.61062	0.00296132
RAB3IL1	2.56863	0.0392738
CEBPB	2.47355	0.0442466
RGPD5	2.39309	0.0305823
ASNS	2.38295	0.0193148
CD177	2.28634	0.00106257
SHC2	2.26097	0.045604
TPGS1	2.25981	0.00949557
BBC3	2.21618	0.00536568
SPHK1	2.19217	0.0456431
FTH1	2.15309	0.0265503
SESN2	2.15003	0.0174986
WARS1	2.12139	0.00941539
HES7	2.07985	0.00311444
METTL27	2.03901	0.0326128
SQSTM1	2.02701	0.0155579
PWWP2B	2.01315	0.0110905
CEBPG	2.00525	0.024144
COMTD1	2.00395	0.0469378
PTP4A3	2.00182	0.0404205
AC129492.3	1.99243	0.0426932
PDIA4	1.99151	0.0350168
PIP5KL1	1.97713	0.0438944
IGFBP1	1.96767	0.00372158
CALR	1.92237	0.0177857
HYOU1	1.89159	0.00521809
RRAGC	1.88571	0.009927
TPPP3	1.86059	0.0056574
TMEM40	1.82574	0.0355922
IL24	1.80787	0.0031009
MXD1	1.804	0.0123497
AC005726.1	1.77257	0.0442363
PTH1R	1.73082	0.0134074
LAMB3	1.7192	0.0331398
MACROD1	1.70333	0.0283865
MANF	1.70288	0.00593843
SEC11C	1.68578	0.00871128
GTPBP2	1.67918	0.0376396
ZBTB20	1.66273	0.00382324
HECW2	1.64221	0.02234
XRRA1	1.63746	0.0421784
TMEM159	1.62924	0.0365493
SNAP91	1.62082	0.0453259
STOX2	1.61895	0.0363278
ZFHX3	1.5913	0.00732689
CLCN5	1.59027	0.0409816
CCN3	1.58793	0.0201709
CRELD2	1.57023	0.00270913
RAPH1	1.56194	0.0261431
SCAND1	1.55746	0.0456558
PSG8	1.54314	0.0398069
PLEKHB1	1.53715	0.0440541
NOTCH1	1.53336	0.0108385
MCRIP2	1.52511	0.0205828
BAIAP2L2	1.5231	0.0430439
TMEM268	1.52186	0.0334031
IRF5	1.52168	0.0358426
KLF16	1.51899	0.00786502
TSNARE1	1.51373	0.00999669
PABPC1L	1.50414	0.0193223
FTL	1.50398	0.013106
IFT27	1.49003	0.0379262
CCNB1IP1	1.48772	0.0398494
BRPF3	1.46813	0.0252475
ESRRA	1.45696	0.0427438
KDM7A	1.45501	0.0213785
KDM1B	1.45451	0.00201232
GADD45A	1.45099	0.0491889
NATD1	1.44523	0.024004
KLF15	1.44125	0.00116435
PID1	1.44077	0.0394733
OPRL1	1.43524	0.0211328
HS1BP3	1.43272	0.0393369
UBR4	1.4251	0.0422199
ALDH16A1	1.41799	0.0239072
WDR25	1.4077	0.0490611
GRN	1.4075	0.0466189
SPACA9	1.40592	0.0444663
NR4A1	1.4006	0.00200294
NMNAT2	1.39352	0.0036734
KLHDC7B	1.39287	0.0424367
PDIA3	1.39245	0.0339343
JOSD2	1.3891	0.0324278
MAGEB2	1.38545	0.0482068
PACS2	1.37613	0.00731287
ZNF460	1.36942	0.0162297
PPDPF	1.36363	0.00732266
ACY1	1.36164	0.00387061
MRPL34	1.35764	0.0491857
NFAT5	1.35428	0.0278981
CYBA	1.34841	0.0397401
DNAJB11	1.34667	0.0460645
TH	1.34581	0.0283527
AMDHD1	1.33939	0.0350092
TPBG	1.33351	0.0113042
HMGCL	1.33142	0.0295066
MARK4	1.32873	0.0391895
TRAPPC6A	1.32517	0.0120358
CYB5R2	1.32208	0.0238334
ABHD16B	1.32173	0.0281411
FLYWCH1	1.3205	0.0493233
DOHH	1.31857	0.0370446
H4C6	1.3179	0.0375197
POLR3D	1.31522	0.0217793
IFI6	1.31472	0.00761349
CCPG1	1.31119	0.034672
CFAP70	1.30722	0.0151422
KMT2C	1.28843	0.0385895
AP003419.1	1.28516	0.0220439
TTC28	1.27927	0.0163885
CDK2AP2	1.27588	0.004497
FCGRT	1.27445	0.0387887
SMIM14	1.27131	0.0300677
RIPOR1	1.26274	0.00740681
CEP170B	1.2616	0.0189605
PPARA	1.26071	0.00380074
TIMM9	1.26056	0.0294606
C19orf54	1.25728	0.00406515
ZGLP1	1.25438	0.0404805
TCN2	1.25387	0.00837074
BTG1	1.2531	0.0163344
GPSM3	1.25248	0.010291
PYCR1	1.25222	0.044949
USE1	1.25033	0.0308001
BORCS6	1.24478	0.0226438
WDR66	1.24047	0.0254139
NEK9	1.2391	0.0226137
TBRG1	1.23778	0.00783301
PIK3CB	1.23279	0.0120163
OXLD1	1.23245	0.0476169
ZBTB7A	1.23211	0.0288074
AC233723.1	1.23179	0.041536
XPOT	1.22313	0.0229357
ZCCHC14	1.22154	0.0277655
AC106886.6	1.21164	0.0399095
APELA	1.21085	0.0183966
CLIP2	1.21049	0.0255206
TSACC	1.20723	0.0116473
TNFRSF10B	1.20572	0.0337177
WIZ	1.20262	0.0198896
SLC7A11	1.19452	0.0185792
ZNF598	1.19416	0.00354408
TMEM52	1.19205	0.00988124
PAGE2B	1.1862	0.0214027
KCTD13	1.18536	0.0441639
LRRC75B	1.17578	0.0113485
AMY2B	1.17461	0.00603807
TBC1D30	1.17359	0.009298
ZNF865	1.16836	0.0437862
NCOR2	1.1666	0.0101278
ALKBH7	1.16604	0.00371142
TNKS	1.16095	0.0132347
ABHD8	1.16092	0.0256771
ZDHHC1	1.15729	0.0296794
SLC25A38	1.15615	0.0187165
SNORC	1.15595	0.040669
RRAD	1.15561	0.0150901
WDR24	1.15048	0.012845
EP300	1.14777	0.00559457
AC002996.1	1.14595	0.0326192
CXCL3	1.14544	0.0433598
AC134669.1	1.14411	0.0350972
KIF7	1.14316	0.0170789
TBCE	1.13971	0.037804
TSPAN10	1.13852	0.034551
SARM1	1.13657	0.018952
XIAP	1.13598	0.00223991
ATP2B1	1.13531	0.0253596
IGIP	1.13183	0.0093124
CNNM2	1.13036	0.0121804
PTPN23	1.12932	0.0440285
MNT	1.12623	0.0347374
DUSP1	1.1237	0.00819846
PEX11G	1.12358	0.0270661
CYP2E1	1.12347	0.00725032
SYNE3	1.11627	0.0430205
PIGH	1.10861	0.0224588
VGLL4	1.10554	0.0442931
KCNQ4	1.10517	0.0172732
VAT1	1.10205	0.0490463
DNAL4	1.10166	0.028753
FAM86B1	1.10059	0.0278888
MTHFR	1.09955	0.0405036
SLC52A2	1.09836	0.026959
RFX1	1.08778	0.043694
CBX7	1.08602	0.00990603
SUSD6	1.08391	0.0133185
MPV17	1.08137	0.0440349
ANKRD24	1.08054	0.0134671
CTDNEP1	1.07986	0.0140298
TMEM134	1.07304	0.0246756
YBEY	1.07259	0.0168773
GAB2	1.06674	0.0308491
TOM1	1.0663	0.0397993
AC105052.1	1.06381	0.021472
AHRR	1.06099	0.0352796
FBRS	1.05798	0.00348889
PDIA6	1.05508	0.0221997
TRIM39	1.05495	0.00228605
SLC2A11	1.05419	0.0427409
CREBBP	1.05373	0.0487555
HSPBAP1	1.04686	0.0257014
PEX6	1.04575	0.0200017
PXDC1	1.04427	0.0149653
NAF1	1.04318	0.0258729
PLD3	1.03986	0.0260384
APC2	1.03867	0.0258279
CACNB1	1.03816	0.0164039
UPK3BL2	1.02958	0.0406055
RPS28	1.02149	0.0179265
SHANK3	1.01623	0.00978647
PPCS	1.01339	0.00869222
C12orf66	1.01276	0.0140447
AKAP6	1.01241	0.0471085
RNPEPL1	1.011	0.00622525
ZNF333	1.01081	0.0191965
SYPL2	1.00806	0.0489919
SASH1	1.00788	0.0149698
ZZEF1	1.00381	0.0144101
CAMK2N1	1.00238	0.0341951
NFKBIE	1.00037	0.0222413
MT-CO3	-1.00236	0.0183642
FANCB	-1.00376	0.0333411
PSMC1	-1.0053	0.00619654
ZNF92	-1.00608	0.0154577
DNAJC9	-1.00613	0.0451279
HNRNPL	-1.01138	0.000306292
TPRKB	-1.0127	0.0405116
MICOS10	-1.01286	0.0453383
MT-ATP6	-1.02226	0.0146467
TMSB4X	-1.0241	0.0077928
RBM8A	-1.02526	0.0408002
ATL1	-1.02625	0.0424168
APAF1	-1.0283	0.0438921
HNRNPDL	-1.02849	0.045422
DNAJA1	-1.03112	0.0019474
AL445524.2	-1.03345	0.0419618
ANAPC15	-1.04175	0.0280217
DUT	-1.05107	0.00496711
AC022415.3	-1.05221	0.00729093
DHCR24	-1.05706	0.0431026
SEM1	-1.0573	0.0417387
G2E3	-1.05755	0.00498793
WDR61	-1.06528	0.00154159
CENPL	-1.06619	0.0387763
MOB4	-1.06814	0.0237462
HYLS1	-1.06821	0.0141706
POMP	-1.06826	0.0475469
COX20	-1.07048	0.0457598
CCDC82	-1.07601	0.0376806
MTF2	-1.082	0.0248283
ZNF680	-1.08598	0.0488126
HSPB11	-1.09245	0.0159736
KAT2B	-1.09334	0.0129875
XRCC4	-1.09565	0.0383538
ATP5MC3	-1.09579	0.0456046
MGAT5B	-1.09656	0.019832
CENPQ	-1.09811	0.0396624
CNN3	-1.09924	0.00952198
ARNTL2	-1.10268	0.0150553
CENPN	-1.10317	0.0498397
CKS1B	-1.11582	0.00860209
SCG2	-1.11673	0.0368023
TPGS2	-1.11984	0.0289149
VBP1	-1.12283	0.0233305
BRI3BP	-1.12477	0.0333117
ASF1B	-1.13886	0.0181608
PRDX1	-1.15819	0.00638127
HIBCH	-1.17873	0.0244361
GINS4	-1.18117	0.0396404
CDKN2D	-1.18278	0.0448077
MT-ATP8	-1.18476	0.0273219
SKA3	-1.18647	0.0300902
RBX1	-1.18969	0.0245596
PNN	-1.19689	0.0184691
SRRT	-1.19952	0.0394721
RAD54L	-1.20831	0.0291891
SRSF2	-1.21886	0.044254
CDC42	-1.22715	0.0447542
ENO1	-1.22809	0.0246653
RANBP1	-1.24207	0.0090854
PPIA	-1.24816	0.0493347
SNRPG	-1.25185	0.00936862
DIAPH3	-1.25695	0.0126264
CENPK	-1.26901	0.0361943
MEST	-1.27648	0.0342595
WDR92	-1.28397	0.0283295
SOD1	-1.28483	0.026931
PI4K2B	-1.29389	0.0344615
ZNF207	-1.30031	0.0396318
TK1	-1.30069	0.0397545
SUV39H2	-1.3013	0.0425977
SNRPE	-1.31231	0.0308105
PAPSS2	-1.32424	0.0108234
ARHGAP11B	-1.33137	0.0293233
RFC3	-1.34138	0.0487985
TMSB15B	-1.35181	0.0224943
PSMB1	-1.35269	0.0167534
C1orf112	-1.35408	0.0183156
S100A10	-1.35745	0.0448549
KNSTRN	-1.3649	0.0404028
MAGED1	-1.37185	0.00138653
NEIL3	-1.37924	0.0375308
CCDC34	-1.39052	0.0373
HNRNPH1	-1.39063	0.0490537
ALYREF	-1.39576	0.0440171
PLEKHA2	-1.41087	0.0208751
RAD51AP1	-1.4202	0.0151365
DBF4	-1.42076	0.0495559
NCAPD3	-1.4218	0.0316208
SNRPD1	-1.43201	0.0159955
P3H2	-1.43974	0.0321849
CENPU	-1.4898	0.0363956
CTNNAL1	-1.49866	0.00670002
PCLAF	-1.50641	0.00764337
MYL6	-1.50712	0.0273332
NDUFB3	-1.53457	0.0268769
SGO1	-1.54135	0.0254327
PKM	-1.5564	0.0340357
MYBL1	-1.56848	0.00904071
GINS1	-1.59028	0.0281066
NCAPD2	-1.5972	0.0466169
AL139260.3	-1.65367	0.00192397
CLSPN	-1.66474	0.00938272
H2BC5	-1.68737	0.0421738
SMC4	-1.69141	0.00816778
TROAP	-1.69832	0.0330396
PBX1	-1.70131	0.00635609
MYBL2	-1.70658	0.0191551
PSMA2	-1.71192	0.0382891
H1-2	-1.72316	0.0025311
DHFR	-1.74566	0.0106179
MCM10	-1.74912	0.0470827
ESCO2	-1.75294	0.0408991
CDKN2C	-1.79011	0.004284
ECT2	-1.79442	0.0314025
FBXO5	-1.79488	0.0328468
E2F8	-1.79816	0.00828482
PLK4	-1.80839	0.0141667
MAD2L1	-1.84458	0.048063
INCENP	-1.86819	0.00398845
SKP2	-1.87831	0.0191095
NNMT	-1.8903	0.0454534
ESPL1	-1.89854	0.0194132
CDC20	-1.92886	0.0431875
TRIP13	-1.96731	0.00176253
SHCBP1	-1.97344	0.013026
KIF23	-1.97583	0.00737508
SRSF7	-1.97858	0.0205094
CENPI	-1.99156	0.000575474
BIRC5	-1.99176	0.0194493
GTSE1	-1.99712	0.0393126
TPX2	-1.99735	0.0267428
PBK	-2.05388	0.0166347
MYCBP	-2.05957	0.0294563
LDHA	-2.08846	0.0196713
UHRF1	-2.1207	0.0388042
PCNA	-2.15283	0.026121
PRC1	-2.3283	0.00973562
NCAPG	-2.35387	0.00584548
BUB1	-2.35698	0.045778
SPAG5	-2.36124	0.0251507
FAM111B	-2.39194	0.0260958
FAM83D	-2.42835	0.00203207
H3C2	-2.59537	0.00112402
ANLN	-2.72025	0.0258742
AC012184.2	-2.75835	6.97922e-05
SPC25	-2.9197	0.0471158
APLN	-2.92753	0.0313568
H2BC14	-4.86737	0.00760188
