# Supplementary material for: Transcriptional alterations of protein coding and noncoding RNAs in triple negative breast cancer in response to DNA methyltransferases inhibition
Source: Cancer Cell Int. 2021 Sep 26;21:515. doi: 10.1186/s12935-021-02213-2 (PMC8474815; doi:10.1186/s12935-021-02213-2)
Supplement: Supplementary file 4 — Additional file 4: Table S3. Affected functional categories in MDA-MB-231 and BT-549 TNBC cells treated with Decitabine, 5-Azacytidine compared to DMSO control treated cells based on RNAseq and IPA analysis. [file 12935_2021_2213_MOESM4_ESM.xlsx]

## Sheet: Sheet0
Table S3. Affected functional categories in MDA-MB-231 and BT-549 TNBC cells treated with Decitabine, 5-Azacytidine compared to DMSO control treated cells based on RNAseq and IPA analysis.
Categories	Diseases or Functions Annotation	p-value	Predicted Activation State	Activation z-score	Molecules	# Molecules
Cell Death and Survival	Cell viability of leukemia cell lines	0.0152	Decreased	-2	DNAJA1,MAD2L1,SMC4,TNFRSF10B	4
Cell Death and Survival	Cell viability of prostate cancer cell lines	0.00552		-1.987	ANLN,BIRC5,KLF4,RAD54L	4
Cell Cycle,Gene Expression	Binding of DNA	0.00206		-1.916	CEBPB,CYP2E1,EP300,ESRRA,NOTCH1,PCNA,PPARA,PRDX1,RAD54L,SOD1,ZBTB7A	11
Cellular Development,Cellular Growth and Proliferation	Cell proliferation of tumor cell lines	0.000202		-1.634	ASNS,BBC3,BIRC5,BUB1,CEBPB,E2F8,EP300,ESRRA,FTH1,FTL,GRN,HNRNPL,KAT2B,KLF4,LDHA,MAD2L1,MAGED1,NCAPD2,NCAPG,NOTCH1,PBK,PBX1,PCNA,PIK3CB,RBX1,RFC3,S100A10,SHCBP1,SLC2A11,SLC7A11,SMC4,SOD1,SQSTM1,SRSF2,TNFRSF10B,TNKS,TPX2,UCN,UHRF1,ZBTB20,ZBTB7A	41
Gene Expression	Transactivation of RNA	0.00679	Increased	2.024	CEBPB,EP300,ESRRA,KLF4,MYBL2,NEK9,NOTCH1,PBX1,PPARA,PRDX1,SRSF2	11
Cell Death and Survival	Cell death of cervical cancer cell lines	4.69e-08	Increased	2.182	ATP2B1,BBC3,BIRC5,BUB1,CDC20,FTH1,GTSE1,HSPB11,IRF5,MAD2L1,MCM10,PBK,PLK4,PPIA,SKA3,SOD1,SPAG5,SQSTM1,TNFRSF10B,TPX2	20
Cell Cycle	Senescence of cells	5.75e-05	Increased	2.393	BUB1,CEBPB,EP300,KLF4,MYBL2,NOTCH1,RAD51AP1,RBX1,SOD1,SRSF2,UHRF1	11
Cell Death and Survival	Apoptosis of cervical cancer cell lines	1.68e-05	Increased	2.852	BBC3,BIRC5,BUB1,CDC20,GTSE1,IRF5,MAD2L1,MCM10,PBK,PLK4,PPIA,SPAG5,TNFRSF10B,TPX2	14
