# Supplementary material for: Transcriptional alterations of protein coding and noncoding RNAs in triple negative breast cancer in response to DNA methyltransferases inhibition
Source: Cancer Cell Int. 2021 Sep 26;21:515. doi: 10.1186/s12935-021-02213-2 (PMC8474815; doi:10.1186/s12935-021-02213-2)
Supplement: Supplementary file 5 — Additional file 5: Tables S4. Affected upstream regulator networks in MDA-MB-231 and BT-549 TNBC cells treated with Decitabine, 5-Azacytidine compared to DMSO control treated cells. [file 12935_2021_2213_MOESM5_ESM.xlsx]

## Sheet: Sheet0
Table S4. Affected upstream regulator networks in MDA-MB-231 and BT-549 TNBC cells treated with Decitabine, 5-Azacytidine compared to DMSO control treated cells
Upstream Regulator	Expr Log Ratio	Molecule Type	Predicted Activation State	Activation z-score	p-value of overlap	Target Molecules in Dataset	Mechanistic Network
TP53		transcription regulator	Activated	4.713	3.86e-09	BBC3,BIRC5,BTG1,BUB1,CCNB1IP1,CDC20,DBF4,DHFR,DUT,FTH1,H2BC5,KIF23,LDHA,MAD2L1,NCAPG,NOTCH1,PBK,PCNA,PRC1,PTP4A3,RFC3,SESN2,SMC4,TNFRSF10B,TPX2	29 (4)
NUPR1	5.412	transcription regulator	Activated	4.264	7.92e-10	BTG1,BUB1,C1orf112,CEBPB,CENPI,CEP170B,E2F8,ESPL1,FAM111B,GINS1,GTSE1,H2BC14,H3C2,KIF23,KLF4,MCM10,NEIL3,NEK9,SESN2,SHCBP1,SPAG5,TMEM268
NFkB (complex)		complex	Activated	2.219	0.0687	CEBPB,FTH1,NOTCH1,PPARA,TNFRSF10B
CREB1		transcription regulator	Inhibited	-2	0.00299	BIRC5,MYBL2,PCNA,RAD54L
E2F3		transcription regulator	Inhibited	-2	0.00323	MAD2L1,MYBL2,PCNA,TK1,TPX2
KDM1A		enzyme	Inhibited	-2.049	0.000338	ASF1B,CENPK,E2F8,MYBL2,TRIP13,UHRF1,ZBTB20
MITF		transcription regulator	Inhibited	-2.236	0.00275	ESPL1,NCAPD2,NCAPD3,SPAG5,TPX2
ERBB2		kinase	Inhibited	-2.447	1.64e-10	BIRC5,BUB1,CDC20,CEBPB,DHFR,E2F8,ESPL1,GINS1,GINS4,MCM10,MYBL2,NCAPD2,NCAPG,PCNA,PRC1,RAD51AP1,RFC3,TK1	18 (3)
FOXM1		transcription regulator	Inhibited	-2.549	5.62e-06	BIRC5,CDC20,GTSE1,LDHA,PCNA,PLK4,PRC1
ESR1		ligand-dependent nuclear receptor	Inhibited	-3.046	6.11e-06	BIRC5,CCPG1,CEBPB,CENPN,ENO1,ESRRA,KIF23,MAD2L1,MICOS10,NCAPG,PBK,PLK4,SLC7A11,SMC4	14 (2)
RABL6		other	Inhibited	-3.162	3.26e-10	BUB1,DUT,KIF23,MAD2L1,MCM10,NCAPG,PBK,PRC1,RFC3,TPX2	29 (5)
RARA		ligand-dependent nuclear receptor	Inhibited	-3.162	1.26e-05	BIRC5,CCPG1,CENPN,KIF23,MAD2L1,NCAPG,PBK,PLK4,SLC7A11,SMC4
