# Supplementary material for: Transcriptional alterations of protein coding and noncoding RNAs in triple negative breast cancer in response to DNA methyltransferases inhibition
Source: Cancer Cell Int. 2021 Sep 26;21:515. doi: 10.1186/s12935-021-02213-2 (PMC8474815; doi:10.1186/s12935-021-02213-2)
Supplement: Supplementary file 6 — Additional file 6: Table S5. Differentially expressed lncRNAs in MDA-MB-231 and BT-549 treated with 5-Azacytidine. [file 12935_2021_2213_MOESM6_ESM.xlsx]

## Sheet: GE.5AZA_vs_DMSO-fold2.0_rawp0.0
Table S5. Differentially expressed lncRNAs in MDA-MB-231 and BT-549 treated with 5-Azacytidine
GeneID	Gene stable ID	Gene name	Transcript stable ID	5-AZA vs DMSO (log2 fc)	5-AZA vs DMSO (p value)
ENST00000619457.1	ENSG00000170919	TPT1-AS1	ENST00000619457	6.38028	0.0384216
ENST00000375642.6	ENSG00000204387	SNHG32	ENST00000375642	4.10177	0.0289117
ENST00000375638.7	ENSG00000204387	SNHG32	ENST00000375638	3.00692	0.0273179
ENST00000442823.2	ENSG00000224032	EPB41L4A-AS1	ENST00000442823	2.96067	0.0377831
ENST00000545572.1	ENSG00000255680	AC091564.6	ENST00000545572	2.82396	0.00447559
ENST00000670053.1	ENSG00000235385	LINC02154	ENST00000670053	2.78882	0.0454171
ENST00000531126.6	ENSG00000197989	SNHG12	ENST00000531126	2.67578	0.0321641
ENST00000664015.1	ENSG00000286784	AC116611.1	ENST00000664015	2.40825	0.0310798
ENST00000664870.1	ENSG00000239467	AC007405.4	ENST00000664870	2.34562	0.0377649
ENST00000412778.4	ENSG00000212719	LINC02693	ENST00000412778	2.34078	0.0477202
ENST00000417643.5	ENSG00000237596	AL138828.1	ENST00000417643	2.30574	0.0470706
ENST00000478103.6	ENSG00000175061	SNHG29	ENST00000478103	2.28938	0.025307
ENST00000441722.5	ENSG00000177410	ZFAS1	ENST00000441722	2.24734	0.0443269
ENST00000447982.6	ENSG00000231770	TMEM44-AS1	ENST00000447982	2.17721	0.0293795
ENST00000587092.3	ENSG00000267757	EML2-AS1	ENST00000587092	2.10298	0.0473084
ENST00000539303.5	ENSG00000255717	SNHG1	ENST00000539303	2.06973	0.0351915
ENST00000556194.2	ENSG00000259065	AC005520.4	ENST00000556194	1.93593	0.00478042
ENST00000671170.1	ENSG00000175061	SNHG29	ENST00000671170	1.90118	0.0093005
ENST00000525484.5	ENSG00000254860	TMEM9B-AS1	ENST00000525484	1.89075	0.0105861
ENST00000529719.1	ENSG00000255507	UVRAG-DT	ENST00000529719	1.86142	0.0302923
ENST00000427268.1	ENSG00000230798	FOXD3-AS1	ENST00000427268	1.79868	0.000965554
ENST00000452565.1	ENSG00000237310	AC008267.5	ENST00000452565	1.73158	0.043577
ENST00000426200.1	ENSG00000225733	FGD5-AS1	ENST00000426200	1.72626	0.0266714
ENST00000375635.6	ENSG00000204387	SNHG32	ENST00000375635	1.70369	0.0409339
ENST00000655923.1	ENSG00000225733	FGD5-AS1	ENST00000655923	1.70193	0.00306178
ENST00000671482.1	ENSG00000203999	LINC01270	ENST00000671482	1.66316	0.0254063
ENST00000511821.1	ENSG00000248223	AC026785.2	ENST00000511821	1.65306	0.00474611
ENST00000587899.3	ENSG00000233705	SLC26A4-AS1	ENST00000587899	1.61248	0.00914422
ENST00000557226.1	ENSG00000258666	AL157871.4	ENST00000557226	1.59154	0.0335507
ENST00000641390.1	ENSG00000284707	AC079781.5	ENST00000641390	1.55135	0.0336635
ENST00000415536.5	ENSG00000236453	AC003092.1	ENST00000415536	1.54152	0.0208559
ENST00000664563.1	ENSG00000236810	ELOA-AS1	ENST00000664563	1.53904	0.0051679
ENST00000563328.4	ENSG00000259768	AC004943.2	ENST00000563328	1.49754	0.0434264
ENST00000518637.1	ENSG00000253374	AC023644.1	ENST00000518637	1.49622	0.0188068
ENST00000641267.1	ENSG00000284738	AL358472.5	ENST00000641267	1.45909	0.0151395
ENST00000400768.2	ENSG00000215692	AC114730.1	ENST00000400768	1.42841	0.0386666
ENST00000454470.2	ENSG00000233117	LINC00702	ENST00000454470	1.4214	0.0376576
ENST00000566287.1	ENSG00000261641	AL031600.3	ENST00000566287	1.41599	0.025673
ENST00000659254.1	ENSG00000225470	JPX	ENST00000659254	1.389	0.0324545
ENST00000602755.1	ENSG00000270066	AL356488.2	ENST00000602755	1.38762	0.0457124
ENST00000633169.1	ENSG00000278966	AL031602.1	ENST00000633169	1.38641	0.0350483
ENST00000581361.5	ENSG00000175061	SNHG29	ENST00000581361	1.37974	0.0428655
ENST00000445808.3	ENSG00000225850	AL355490.2	ENST00000445808	1.36171	0.0354672
ENST00000589932.1	ENSG00000267580	AC008738.3	ENST00000589932	1.35655	0.0280055
ENST00000646567.1	ENSG00000284882	AL359762.1	ENST00000646567	1.35265	0.0471164
ENST00000556762.1	ENSG00000258808	LINC02310	ENST00000556762	1.33135	0.0435686
ENST00000548740.1	ENSG00000258272	AC007513.1	ENST00000548740	1.32985	0.0128611
ENST00000483588.2	ENSG00000175061	SNHG29	ENST00000483588	1.32974	0.0214399
ENST00000551995.1	ENSG00000258048	AC073569.2	ENST00000551995	1.32838	0.0405072
ENST00000589120.1	ENSG00000267458	AC092069.1	ENST00000589120	1.32333	0.0399965
ENST00000521507.5	ENSG00000170919	TPT1-AS1	ENST00000521507	1.2534	0.0161719
ENST00000531886.1	ENSG00000255114	AP003392.3	ENST00000531886	1.25284	0.0189755
ENST00000653024.1	ENSG00000239467	AC007405.4	ENST00000653024	1.24852	0.00853645
ENST00000613697.1	ENSG00000276997	AL513314.2	ENST00000613697	1.24261	0.020779
ENST00000435419.1	ENSG00000224424	PRKAR2A-AS1	ENST00000435419	1.23855	0.0160574
ENST00000418050.1	ENSG00000224376	AC017104.1	ENST00000418050	1.22863	0.0102964
ENST00000445544.1	ENSG00000244349	AL662791.1	ENST00000445544	1.21253	0.0109839
ENST00000651462.1	ENSG00000286181	AC232271.3	ENST00000651462	1.21106	0.0128178
ENST00000601933.5	ENSG00000267421	AC005498.2	ENST00000601933	1.20745	0.0290429
ENST00000514304.1	ENSG00000249951	AC108067.1	ENST00000514304	1.20371	0.00918189
ENST00000422116.1	ENSG00000225610	AC007679.2	ENST00000422116	1.17802	0.0301614
ENST00000556370.1	ENSG00000259005	AC005479.1	ENST00000556370	1.17459	0.0379822
ENST00000451302.6	ENSG00000223745	CCDC18-AS1	ENST00000451302	1.17099	0.0456096
ENST00000656629.1	ENSG00000231074	HCG18	ENST00000656629	1.07705	0.00854618
ENST00000501008.2	ENSG00000245904	AC025164.2	ENST00000501008	1.07219	0.0411712
ENST00000662446.1	ENSG00000257337	AC068888.1	ENST00000662446	1.04619	0.0102018
ENST00000619432.1	ENSG00000274213	AC015912.3	ENST00000619432	1.03429	0.0376279
ENST00000505541.1	ENSG00000215068	AC025171.2	ENST00000505541	1.01773	0.0197027
ENST00000600650.1	ENSG00000268530	AC008403.2	ENST00000600650	1.01289	0.0350504
ENST00000666659.1	ENSG00000247134	AC090204.1	ENST00000666659	1.00174	0.00741682
ENST00000622680.2	ENSG00000204054	LINC00963	ENST00000622680	-1.00023	0.00417577
ENST00000619826.1	ENSG00000278351	AC009248.2	ENST00000619826	-1.00752	0.0461131
ENST00000665043.1	ENSG00000286360	AC107081.5	ENST00000665043	-1.01044	0.0371542
ENST00000435378.5	ENSG00000228106	AL392172.1	ENST00000435378	-1.01164	0.0265715
ENST00000609485.1	ENSG00000272583	AL592494.2	ENST00000609485	-1.01273	0.0328221
ENST00000579700.1	ENSG00000265479	DTX2P1-UPK3BP1-PMS2P11	ENST00000579700	-1.01785	0.020774
ENST00000440931.1	ENSG00000286026	AC079776.4	ENST00000440931	-1.02172	0.0461517
ENST00000597119.1	ENSG00000269177	L34079.2	ENST00000597119	-1.02274	0.0351207
ENST00000666365.1	ENSG00000228274	AL021707.2	ENST00000666365	-1.02715	0.000616503
ENST00000540307.1	ENSG00000256789	AP000753.2	ENST00000540307	-1.02749	0.00760415
ENST00000564980.1	ENSG00000238045	AC009133.1	ENST00000564980	-1.0383	0.00517539
ENST00000415336.1	ENSG00000242396	AC096536.2	ENST00000415336	-1.04236	0.0115477
ENST00000552511.1	ENSG00000257636	G2E3-AS1	ENST00000552511	-1.05095	0.0495023
ENST00000663919.1	ENSG00000280739	EIF1B-AS1	ENST00000663919	-1.05174	0.000519924
ENST00000657978.1	ENSG00000264247	LINC00909	ENST00000657978	-1.05697	0.0408022
ENST00000588785.6	ENSG00000267080	ASB16-AS1	ENST00000588785	-1.05742	0.0475066
ENST00000662660.1	ENSG00000230513	THAP7-AS1	ENST00000662660	-1.06059	0.0336488
ENST00000520515.5	ENSG00000273345	AC104109.4	ENST00000520515	-1.06062	0.0350044
ENST00000608669.1	ENSG00000204054	LINC00963	ENST00000608669	-1.06516	0.0311417
ENST00000552707.1	ENSG00000257222	AC079907.1	ENST00000552707	-1.07043	0.0468137
ENST00000508072.1	ENSG00000251298	AC093835.1	ENST00000508072	-1.07256	0.00883711
ENST00000530346.6	ENSG00000250903	GMDS-DT	ENST00000530346	-1.07307	0.0141663
ENST00000623448.1	ENSG00000280440	AC002064.4	ENST00000623448	-1.07308	0.0482652
ENST00000565934.1	ENSG00000260276	AC022167.2	ENST00000565934	-1.07554	0.0184063
ENST00000659695.1	ENSG00000287458	AL033519.5	ENST00000659695	-1.07755	0.00827912
ENST00000657830.1	ENSG00000228189	LINC02843	ENST00000657830	-1.0778	0.0209748
ENST00000569908.1	ENSG00000259905	PWRN1	ENST00000569908	-1.08043	0.0267068
ENST00000567834.1	ENSG00000260108	AC026464.2	ENST00000567834	-1.08056	0.00056129
ENST00000429065.2	ENSG00000206567	AC022007.1	ENST00000429065	-1.08178	0.00870644
ENST00000580121.1	ENSG00000265784	AC006441.3	ENST00000580121	-1.08329	0.00403441
ENST00000366287.4	ENSG00000240401	AC012358.4	ENST00000366287	-1.08952	0.0357908
ENST00000570949.5	ENSG00000261971	MMP25-AS1	ENST00000570949	-1.09192	0.0456567
ENST00000444488.1	ENSG00000234076	TPRG1-AS1	ENST00000444488	-1.09288	0.013114
ENST00000472619.2	ENSG00000239300	AC080162.1	ENST00000472619	-1.10078	0.0350953
ENST00000439964.1	ENSG00000226756	AC007365.1	ENST00000439964	-1.10301	0.00254153
ENST00000561764.1	ENSG00000261723	AC008870.5	ENST00000561764	-1.1074	0.0427294
ENST00000527398.1	ENSG00000254641	AC091564.3	ENST00000527398	-1.10781	0.0196889
ENST00000622927.1	ENSG00000279382	AC018665.1	ENST00000622927	-1.10816	0.0448314
ENST00000523081.2	ENSG00000253133	AC009630.1	ENST00000523081	-1.10835	0.0250597
ENST00000652984.1	ENSG00000287917	AP000944.7	ENST00000652984	-1.11273	0.0346526
ENST00000548595.1	ENSG00000257553	AC034102.4	ENST00000548595	-1.11451	0.0310206
ENST00000438266.1	ENSG00000227495	KIF1C-AS1	ENST00000438266	-1.11889	0.00667141
ENST00000433105.5	ENSG00000224855	OPA1-AS1	ENST00000433105	-1.12277	0.0127276
ENST00000668986.1	ENSG00000248092	NNT-AS1	ENST00000668986	-1.12287	0.0470821
ENST00000562954.1	ENSG00000187951	AC091057.1	ENST00000562954	-1.12741	0.0113298
ENST00000638002.1	ENSG00000283259	AC242022.1	ENST00000638002	-1.13667	0.0234139
ENST00000537874.1	ENSG00000255929	AP000943.2	ENST00000537874	-1.14003	0.000263573
ENST00000561653.1	ENSG00000260095	AC106820.3	ENST00000561653	-1.14803	0.000651829
ENST00000594444.1	ENSG00000267980	AC007292.1	ENST00000594444	-1.15146	0.000288861
ENST00000661386.1	ENSG00000268362	AC092279.2	ENST00000661386	-1.1534	0.0110393
ENST00000497366.1	ENSG00000239377	AC073111.1	ENST00000497366	-1.16227	0.0404087
ENST00000566531.1	ENSG00000261094	AC007066.2	ENST00000566531	-1.16595	0.0428097
ENST00000660900.1	ENSG00000286638	AC123595.3	ENST00000660900	-1.16938	0.04108
ENST00000586894.1	ENSG00000267633	AC008686.1	ENST00000586894	-1.17019	0.0202207
ENST00000414039.1	ENSG00000236098	AC097059.1	ENST00000414039	-1.1734	0.0220362
ENST00000634803.1	ENSG00000283117	AC004949.1	ENST00000634803	-1.18514	0.0203817
ENST00000624016.1	ENSG00000280435	AC006058.4	ENST00000624016	-1.18714	0.0294059
ENST00000567556.1	ENSG00000259798	AC138625.1	ENST00000567556	-1.19051	0.0268919
ENST00000517670.1	ENSG00000254027	AC009902.2	ENST00000517670	-1.19323	0.0409199
ENST00000619201.1	ENSG00000275632	AL035461.3	ENST00000619201	-1.19383	0.0470698
ENST00000659375.1	ENSG00000253982	AC100810.1	ENST00000659375	-1.19882	0.0370962
ENST00000610534.4	ENSG00000236991	EDRF1-AS1	ENST00000610534	-1.20039	0.0356425
ENST00000627172.2	ENSG00000232973	CYP1B1-AS1	ENST00000627172	-1.20184	0.00857057
ENST00000651857.1	ENSG00000230487	PSMG3-AS1	ENST00000651857	-1.20362	0.00937848
ENST00000431856.1	ENSG00000232485	AC098820.2	ENST00000431856	-1.20438	0.0282658
ENST00000664276.1	ENSG00000247271	ZBED5-AS1	ENST00000664276	-1.20875	0.0464082
ENST00000460115.5	ENSG00000198496	NBR2	ENST00000460115	-1.2125	0.0186507
ENST00000453437.1	ENSG00000227278	AL603839.1	ENST00000453437	-1.22191	0.0461147
ENST00000451656.1	ENSG00000228417	AL360182.2	ENST00000451656	-1.22693	0.0256015
ENST00000513802.1	ENSG00000248773	AC108727.1	ENST00000513802	-1.23973	0.00917795
ENST00000412838.1	ENSG00000231073	AL590133.1	ENST00000412838	-1.24609	0.030425
ENST00000657141.1	ENSG00000258725	PRC1-AS1	ENST00000657141	-1.24958	0.0183623
ENST00000544674.1	ENSG00000256928	AP000763.4	ENST00000544674	-1.25257	0.037379
ENST00000669630.1	ENSG00000233723	LINC01122	ENST00000669630	-1.25407	0.00991145
ENST00000662759.1	ENSG00000287952	AC105328.1	ENST00000662759	-1.2588	0.0283541
ENST00000421704.6	ENSG00000233237	LINC00472	ENST00000421704	-1.26835	0.0156422
ENST00000452844.5	ENSG00000242086	MUC20-OT1	ENST00000452844	-1.27237	0.00322817
ENST00000559569.1	ENSG00000259760	AC015660.2	ENST00000559569	-1.27644	0.0286356
ENST00000376775.3	ENSG00000204620	AC115618.1	ENST00000376775	-1.27869	0.00693142
ENST00000664198.1	ENSG00000203875	SNHG5	ENST00000664198	-1.27985	0.0404281
ENST00000429167.1	ENSG00000235214	FAM83C-AS1	ENST00000429167	-1.2839	0.023571
ENST00000610011.1	ENSG00000249786	EAF1-AS1	ENST00000610011	-1.28511	0.0364342
ENST00000657459.1	ENSG00000287374	AC239860.4	ENST00000657459	-1.28617	0.00569694
ENST00000654702.1	ENSG00000260565	ERVK13-1	ENST00000654702	-1.28701	0.0492301
ENST00000668996.1	ENSG00000287967	AC004882.4	ENST00000668996	-1.28905	0.0448982
ENST00000666670.1	ENSG00000267279	AC090409.1	ENST00000666670	-1.29292	0.00762264
ENST00000657505.1	ENSG00000286990	AC016026.2	ENST00000657505	-1.30065	0.0310488
ENST00000654840.1	ENSG00000287299	AC012459.1	ENST00000654840	-1.31141	0.00722819
ENST00000441377.2	ENSG00000278419	AL451164.2	ENST00000441377	-1.31596	0.00256485
ENST00000413961.5	ENSG00000223482	NUTM2A-AS1	ENST00000413961	-1.31845	0.00461658
ENST00000592283.1	ENSG00000231616	AL354733.2	ENST00000592283	-1.32925	0.000828508
ENST00000557733.1	ENSG00000258749	AL110504.1	ENST00000557733	-1.33717	0.00259093
ENST00000621575.1	ENSG00000276672	AL161891.1	ENST00000621575	-1.34052	0.0204291
ENST00000592431.1	ENSG00000267475	AC008736.1	ENST00000592431	-1.34107	0.0205677
ENST00000638592.1	ENSG00000179406	LINC00174	ENST00000638592	-1.34456	0.0148341
ENST00000585946.5	ENSG00000237596	AL138828.1	ENST00000585946	-1.35675	0.0378341
ENST00000520457.1	ENSG00000253521	HPYR1	ENST00000520457	-1.35875	0.0370023
ENST00000412790.2	ENSG00000178803	ADORA2A-AS1	ENST00000412790	-1.36154	0.0392078
ENST00000442636.1	ENSG00000230679	ENO1-AS1	ENST00000442636	-1.37514	0.0408623
ENST00000605984.1	ENSG00000272430	LINC02637	ENST00000605984	-1.38277	0.0498396
ENST00000669289.1	ENSG00000250056	LINC01018	ENST00000669289	-1.38405	0.0260395
ENST00000580873.1	ENSG00000265334	AC130324.2	ENST00000580873	-1.40959	0.0440967
ENST00000445430.5	ENSG00000242086	MUC20-OT1	ENST00000445430	-1.41103	0.0315957
ENST00000628537.2	ENSG00000240401	AC012358.4	ENST00000628537	-1.41484	3.94571e-05
ENST00000592440.1	ENSG00000267765	AC100793.3	ENST00000592440	-1.41768	0.0246816
ENST00000602615.1	ENSG00000270062	AL606834.2	ENST00000602615	-1.42273	0.0253491
ENST00000614406.1	ENSG00000277959	AL162274.2	ENST00000614406	-1.42341	0.00393997
ENST00000489336.5	ENSG00000219665	ZNF433-AS1	ENST00000489336	-1.43078	0.015695
ENST00000411575.5	ENSG00000225564	LINC01492	ENST00000411575	-1.43367	0.0265753
ENST00000583516.1	ENSG00000265992	ESRG	ENST00000583516	-1.43473	0.0349852
ENST00000429897.5	ENSG00000242086	MUC20-OT1	ENST00000429897	-1.43965	0.0089887
ENST00000592926.1	ENSG00000267356	AC006557.3	ENST00000592926	-1.44205	0.0298087
ENST00000492725.1	ENSG00000244124	ATP1B3-AS1	ENST00000492725	-1.44921	0.0325797
ENST00000554169.1	ENSG00000247092	SNHG10	ENST00000554169	-1.45229	0.0045528
ENST00000608016.1	ENSG00000273137	AL022328.2	ENST00000608016	-1.45233	0.0161688
ENST00000667721.1	ENSG00000255857	PXN-AS1	ENST00000667721	-1.45875	0.00332011
ENST00000618632.1	ENSG00000274441	AC008957.2	ENST00000618632	-1.46812	0.028235
ENST00000656513.1	ENSG00000236830	CBR3-AS1	ENST00000656513	-1.47357	8.60003e-06
ENST00000521908.1	ENSG00000253604	AC131254.2	ENST00000521908	-1.49187	0.037532
ENST00000556400.5	ENSG00000257621	PSMA3-AS1	ENST00000556400	-1.49253	0.0230422
ENST00000472015.2	ENSG00000216895	AC009403.1	ENST00000472015	-1.49578	0.0211732
ENST00000453706.2	ENSG00000234446	AC068489.1	ENST00000453706	-1.50254	0.00528261
ENST00000651123.1	ENSG00000245573	BDNF-AS	ENST00000651123	-1.51222	0.0356678
ENST00000656405.1	ENSG00000287061	AC124248.2	ENST00000656405	-1.52224	0.00349874
ENST00000642872.1	ENSG00000222041	CYTOR	ENST00000642872	-1.52333	0.0383642
ENST00000646457.1	ENSG00000284809	AL365394.1	ENST00000646457	-1.52641	0.0305081
ENST00000587397.5	ENSG00000232295	AL589935.1	ENST00000587397	-1.5416	0.0246356
ENST00000428791.1	ENSG00000225721	AL592166.1	ENST00000428791	-1.5466	0.00747231
ENST00000447686.2	ENSG00000234222	LIX1L-AS1	ENST00000447686	-1.55789	0.00690079
ENST00000621389.1	ENSG00000276831	AC020922.4	ENST00000621389	-1.57408	0.0140854
ENST00000548306.1	ENSG00000257522	AL133166.1	ENST00000548306	-1.58211	0.0397499
ENST00000602810.1	ENSG00000269293	ZSCAN16-AS1	ENST00000602810	-1.59201	0.0260051
ENST00000626183.1	ENSG00000226994	AC012593.1	ENST00000626183	-1.59246	0.022624
ENST00000657429.1	ENSG00000196756	SNHG17	ENST00000657429	-1.6189	0.00270448
ENST00000538837.1	ENSG00000255839	AC117503.1	ENST00000538837	-1.62031	0.0176381
ENST00000597609.1	ENSG00000269292	AC093503.2	ENST00000597609	-1.62049	0.0470475
ENST00000641696.1	ENSG00000254166	CASC19	ENST00000641696	-1.62407	0.00947765
ENST00000626706.1	ENSG00000242086	MUC20-OT1	ENST00000626706	-1.62562	0.00494942
ENST00000487827.1	ENSG00000244268	AC117394.2	ENST00000487827	-1.65159	0.0306373
ENST00000447111.1	ENSG00000231903	AC079354.2	ENST00000447111	-1.65352	0.0450214
ENST00000602406.1	ENSG00000269925	Z98884.2	ENST00000602406	-1.66427	0.0231187
ENST00000652527.1	ENSG00000230590	FTX	ENST00000652527	-1.67014	0.0328599
ENST00000443631.1	ENSG00000223478	AL441992.2	ENST00000443631	-1.68309	0.019251
ENST00000663254.1	ENSG00000228422	LINC00687	ENST00000663254	-1.6833	0.001218
ENST00000619323.1	ENSG00000275180	AC048341.2	ENST00000619323	-1.68652	0.0345176
ENST00000661054.1	ENSG00000287831	AL135926.2	ENST00000661054	-1.70258	0.0499176
ENST00000613236.1	ENSG00000277873	AC131159.2	ENST00000613236	-1.74854	0.00971125
ENST00000506791.1	ENSG00000251131	AC025171.3	ENST00000506791	-1.76939	0.020703
ENST00000450461.1	ENSG00000235079	ZRANB2-AS1	ENST00000450461	-1.78346	0.00205964
ENST00000562349.1	ENSG00000260115	AC012174.1	ENST00000562349	-1.7837	0.0145734
ENST00000409054.2	ENSG00000222041	CYTOR	ENST00000409054	-1.7904	0.0376745
ENST00000442860.5	ENSG00000223745	CCDC18-AS1	ENST00000442860	-1.80403	0.0405817
ENST00000560057.1	ENSG00000259322	AC090607.1	ENST00000560057	-1.80916	0.0105296
ENST00000627370.1	ENSG00000280634	THRIL	ENST00000627370	-1.83103	0.0463975
ENST00000602722.1	ENSG00000269910	AL049840.4	ENST00000602722	-1.83356	0.0349307
ENST00000655272.1	ENSG00000223482	NUTM2A-AS1	ENST00000655272	-1.84118	0.032919
ENST00000548760.2	ENSG00000257167	TMPO-AS1	ENST00000548760	-1.85884	0.0316844
ENST00000514624.1	ENSG00000245322	H2AZ1-DT	ENST00000514624	-1.87671	0.0436043
ENST00000566639.1	ENSG00000261061	AC092718.4	ENST00000566639	-1.90624	0.0158442
ENST00000424770.1	ENSG00000233866	AC145543.1	ENST00000424770	-1.91072	0.0286475
ENST00000649345.1	ENSG00000285605	AC109441.1	ENST00000649345	-1.9153	0.0280943
ENST00000558097.5	ENSG00000259347	AC087482.1	ENST00000558097	-1.94432	0.0485144
ENST00000416061.1	ENSG00000232828	AC231533.1	ENST00000416061	-1.98352	0.0327082
ENST00000457565.1	ENSG00000229306	AP001464.1	ENST00000457565	-2.00509	0.0285863
ENST00000422438.5	ENSG00000238178	AC078993.1	ENST00000422438	-2.00653	0.0185292
ENST00000466431.6	ENSG00000254485	AC026191.1	ENST00000466431	-2.03399	0.045181
ENST00000653101.1	ENSG00000286492	AC117509.1	ENST00000653101	-2.05737	0.0365567
ENST00000421829.1	ENSG00000213742	ZNF337-AS1	ENST00000421829	-2.10162	0.0397999
ENST00000607122.1	ENSG00000272444	AL118558.4	ENST00000607122	-2.16007	0.00334164
ENST00000432995.1	ENSG00000227528	DIAPH3-AS1	ENST00000432995	-2.16023	0.0201654
ENST00000660196.1	ENSG00000229717	AC110615.1	ENST00000660196	-2.1712	0.0162277
ENST00000529323.1	ENSG00000255276	RRM1-AS1	ENST00000529323	-2.21408	0.00716807
ENST00000520575.1	ENSG00000254224	AP003465.2	ENST00000520575	-2.25753	0.0202784
ENST00000610133.1	ENSG00000227165	WDR11-AS1	ENST00000610133	-2.32425	0.0250566
ENST00000660154.1	ENSG00000258725	PRC1-AS1	ENST00000660154	-2.33787	0.0278549
ENST00000448208.5	ENSG00000231304	SGO1-AS1	ENST00000448208	-2.35175	0.00720605
ENST00000661514.1	ENSG00000237356	AL365295.1	ENST00000661514	-2.36341	0.0222071
ENST00000619159.1	ENSG00000275857	AC009133.4	ENST00000619159	-2.37755	0.0458358
ENST00000433070.7	ENSG00000231607	DLEU2	ENST00000433070	-2.43502	0.0186937
ENST00000647820.1	ENSG00000269994	AL513318.2	ENST00000647820	-2.49141	0.0357996
ENST00000579138.1	ENSG00000265664	AC005544.2	ENST00000579138	-2.5529	0.010994
ENST00000373226.2	ENSG00000232335	AL354864.1	ENST00000373226	-2.64017	0.0338423
ENST00000416221.6	ENSG00000233461	AL445524.1	ENST00000416221	-2.68373	0.0416408
ENST00000654370.1	ENSG00000258725	PRC1-AS1	ENST00000654370	-2.89251	0.0409094
ENST00000585940.1	ENSG00000267523	AC008735.2	ENST00000585940	-2.9194	0.00311886
ENST00000648756.1	ENSG00000285970	AC106820.6	ENST00000648756	-2.96271	0.0347184
ENST00000631232.2	ENSG00000226312	CFLAR-AS1	ENST00000631232	-3.3608	0.00845694
ENST00000566143.2	ENSG00000261266	AC008870.4	ENST00000566143	-3.77026	0.0396632
ENST00000440985.5	ENSG00000225721	AL592166.1	ENST00000440985	-4.00034	0.0171064
ENST00000619449.2	ENSG00000251562	MALAT1	ENST00000619449	-7.07325	0.0145507
