# Supplementary material for: Transcriptional alterations of protein coding and noncoding RNAs in triple negative breast cancer in response to DNA methyltransferases inhibition
Source: Cancer Cell Int. 2021 Sep 26;21:515. doi: 10.1186/s12935-021-02213-2 (PMC8474815; doi:10.1186/s12935-021-02213-2)
Supplement: Supplementary file 7 — Additional file 7: Table S6. Differentially expressed lncRNAs in MDA-MB-231 and BT-549 treated with Decitabine. [file 12935_2021_2213_MOESM7_ESM.xlsx]

## Sheet: GE.DECITP_vs_DMSO-fold2.0_rawp0
Table S6. Differentially expressed lncRNAs in MDA-MB-231 and BT-549 treated with Decitabine
GeneID	Gene name	Transcript stable ID	DECIT vs DMSO (log2 fc)	DECIT vs DMSO (p value)
ENST00000442823.2	EPB41L4A-AS1	ENST00000442823	3.18996	0.0316582
ENST00000488805.5	NUTM2B-AS1	ENST00000488805	2.98892	0.0340792
ENST00000545572.1	AC091564.6	ENST00000545572	2.80536	0.0233854
ENST00000375638.7	SNHG32	ENST00000375638	2.77416	0.00635523
ENST00000413745.3	AL138828.1	ENST00000413745	2.58995	0.00218647
ENST00000653865.1	LINC01270	ENST00000653865	2.51051	0.0259952
ENST00000571091.5	MIR22HG	ENST00000571091	2.49806	0.0419198
ENST00000587092.3	EML2-AS1	ENST00000587092	2.41898	0.0079435
ENST00000667305.1	PVT1	ENST00000667305	2.31583	0.0222175
ENST00000529719.1	UVRAG-DT	ENST00000529719	2.26593	0.0158298
ENST00000671555.1	LINC00963	ENST00000671555	2.26237	0.00605338
ENST00000607109.1	AC005392.3	ENST00000607109	2.24647	0.0386299
ENST00000442269.1	AL080276.2	ENST00000442269	2.20804	0.0203126
ENST00000441722.5	ZFAS1	ENST00000441722	2.19721	0.0433078
ENST00000607952.1	AL355512.1	ENST00000607952	2.0844	0.0364433
ENST00000650551.1	AL354733.1	ENST00000650551	1.99033	0.0469458
ENST00000641315.1	AC079781.5	ENST00000641315	1.95324	0.0382908
ENST00000661111.1	CCDC18-AS1	ENST00000661111	1.91521	0.00333116
ENST00000669977.1	CKMT2-AS1	ENST00000669977	1.81615	0.0357428
ENST00000525484.5	TMEM9B-AS1	ENST00000525484	1.81146	0.0188563
ENST00000570072.5	AC009065.3	ENST00000570072	1.81108	0.0241966
ENST00000659469.1	AP005136.4	ENST00000659469	1.798	0.044217
ENST00000498917.2	UBA6-AS1	ENST00000498917	1.77974	0.00896072
ENST00000369605.9	SNHG5	ENST00000369605	1.73069	0.0419272
ENST00000563328.4	AC004943.2	ENST00000563328	1.72165	0.0432606
ENST00000565342.5	SLX1A-SULT1A3	ENST00000565342	1.68853	0.0415864
ENST00000437557.2	AP001057.1	ENST00000437557	1.68285	0.00811593
ENST00000583400.7	SNHG29	ENST00000583400	1.67497	0.00786599
ENST00000511821.1	AC026785.2	ENST00000511821	1.67327	0.0208321
ENST00000427268.1	FOXD3-AS1	ENST00000427268	1.66101	0.0292729
ENST00000426200.1	FGD5-AS1	ENST00000426200	1.6569	0.0447989
ENST00000641390.1	AC079781.5	ENST00000641390	1.64866	0.0467839
ENST00000600805.2	AC026202.3	ENST00000600805	1.60954	0.0388608
ENST00000633169.1	AL031602.1	ENST00000633169	1.60595	0.0145529
ENST00000540665.5	TTC28-AS1	ENST00000540665	1.57832	0.024806
ENST00000614363.4	SNHG32	ENST00000614363	1.57533	0.00729341
ENST00000557226.1	AL157871.4	ENST00000557226	1.5733	0.032762
ENST00000656629.1	HCG18	ENST00000656629	1.5619	0.0155123
ENST00000566287.1	AL031600.3	ENST00000566287	1.53999	0.00326622
ENST00000452612.5	TTC28-AS1	ENST00000452612	1.52857	0.0090596
ENST00000463183.2	LINC00960	ENST00000463183	1.52747	0.016756
ENST00000614819.1	AC145285.6	ENST00000614819	1.48761	0.0485537
ENST00000454470.2	LINC00702	ENST00000454470	1.47702	0.048215
ENST00000623486.1	AC009086.2	ENST00000623486	1.47258	0.0304697
ENST00000655198.1	SNHG17	ENST00000655198	1.45825	0.00550136
ENST00000518637.1	AC023644.1	ENST00000518637	1.44406	0.00428293
ENST00000665161.1	LINC02018	ENST00000665161	1.43378	0.0436597
ENST00000580770.5	SNHG29	ENST00000580770	1.42636	0.0338241
ENST00000613921.1	CEBPB-AS1	ENST00000613921	1.41325	0.039414
ENST00000651462.1	AC232271.3	ENST00000651462	1.39422	0.0350019
ENST00000519040.1	NDST1-AS1	ENST00000519040	1.39244	0.0201825
ENST00000600650.1	AC008403.2	ENST00000600650	1.3877	0.0189615
ENST00000581361.5	SNHG29	ENST00000581361	1.38648	0.0364711
ENST00000560208.1	CRNDE	ENST00000560208	1.38436	0.0468549
ENST00000539303.5	SNHG1	ENST00000539303	1.37804	0.0163226
ENST00000398832.2	AC116407.1	ENST00000398832	1.34521	0.0375066
ENST00000545688.5	SNHG1	ENST00000545688	1.3398	0.00377121
ENST00000483436.5	SNHG12	ENST00000483436	1.33533	0.023068
ENST00000654205.1	AC040970.1	ENST00000654205	1.32831	0.0226808
ENST00000589120.1	AC092069.1	ENST00000589120	1.32034	0.0202811
ENST00000576859.1	AC127496.2	ENST00000576859	1.30371	0.0257175
ENST00000662201.1	AC007405.4	ENST00000662201	1.28718	0.0214243
ENST00000663944.1	GARS-DT	ENST00000663944	1.2855	0.036566
ENST00000542839.1	AL121988.1	ENST00000542839	1.28102	0.00919554
ENST00000600405.1	LINC01531	ENST00000600405	1.26571	0.0261464
ENST00000609975.1	AC009237.14	ENST00000609975	1.26246	0.0274496
ENST00000585745.5	LINC01409	ENST00000585745	1.22764	0.0210553
ENST00000451302.6	CCDC18-AS1	ENST00000451302	1.20661	0.0499508
ENST00000657921.1	AC080112.5	ENST00000657921	1.20614	0.0430127
ENST00000428667.1	AP000695.2	ENST00000428667	1.19368	0.0212747
ENST00000531886.1	AP003392.3	ENST00000531886	1.18631	0.0192299
ENST00000567122.1	AC027682.5	ENST00000567122	1.17866	0.0163781
ENST00000505295.1	CKMT2-AS1	ENST00000505295	1.16682	0.0450155
ENST00000624936.2	AC240565.3	ENST00000624936	1.1542	0.0491202
ENST00000511322.1	AC091180.5	ENST00000511322	1.15017	0.0369085
ENST00000433005.1	AC073332.1	ENST00000433005	1.14807	0.0218426
ENST00000414002.6	SNHG5	ENST00000414002	1.14229	0.0366726
ENST00000665363.1	SNHG8	ENST00000665363	1.13411	0.0420598
ENST00000605948.2	AC009812.1	ENST00000605948	1.12303	0.0452417
ENST00000572151.1	RNF213-AS1	ENST00000572151	1.10862	0.00779959
ENST00000553157.1	PCAT6	ENST00000553157	1.10155	0.0305066
ENST00000658918.1	AC091151.7	ENST00000658918	1.09461	0.0408878
ENST00000562992.1	AC026150.2	ENST00000562992	1.08363	0.0246799
ENST00000618862.2	AC068790.8	ENST00000618862	1.06588	0.0450672
ENST00000653436.1	LINC00963	ENST00000653436	1.05492	0.0317025
ENST00000656687.1	SNHG26	ENST00000656687	1.05356	0.0357571
ENST00000417969.1	AL359962.1	ENST00000417969	1.04864	0.0451918
ENST00000607491.1	AC233992.3	ENST00000607491	1.04411	0.0358362
ENST00000554000.2	AC091544.6	ENST00000554000	1.03931	0.0475118
ENST00000615354.1	AL096828.3	ENST00000615354	1.0261	0.0117606
ENST00000570269.2	AC093010.3	ENST00000570269	1.02507	0.0447955
ENST00000555578.1	LINC00638	ENST00000555578	1.02279	0.030914
ENST00000654348.1	MALINC1	ENST00000654348	1.01703	0.0354671
ENST00000652869.1	AL713998.1	ENST00000652869	1.00795	0.0474289
ENST00000475219.6	ZNF529-AS1	ENST00000475219	1.0016	0.0197413
ENST00000660961.1	AL121581.2	ENST00000660961	1.00015	0.037543
ENST00000561402.5	NR2F2-AS1	ENST00000561402	-1.00132	0.0419486
ENST00000668373.1	AC107072.2	ENST00000668373	-1.00246	0.0223458
ENST00000534120.1	AP000640.2	ENST00000534120	-1.00576	0.0205193
ENST00000433105.5	OPA1-AS1	ENST00000433105	-1.00621	0.0138676
ENST00000619826.1	AC009248.2	ENST00000619826	-1.00752	0.0461131
ENST00000536855.1	AP000763.3	ENST00000536855	-1.0087	0.0476733
ENST00000596041.1	AC092070.3	ENST00000596041	-1.00877	0.0313426
ENST00000434164.1	NLGN4Y-AS1	ENST00000434164	-1.00906	0.00418637
ENST00000585877.1	AP005482.4	ENST00000585877	-1.01016	0.0336367
ENST00000601148.5	AC008750.3	ENST00000601148	-1.01235	0.0419919
ENST00000618815.1	AC253576.2	ENST00000618815	-1.013	0.00836499
ENST00000423023.2	PSPC1-AS2	ENST00000423023	-1.01772	0.00434868
ENST00000582246.1	SKAP1-AS1	ENST00000582246	-1.02103	0.00905572
ENST00000570202.1	AC024270.4	ENST00000570202	-1.02168	0.0163892
ENST00000491934.2	DDIT4-AS1	ENST00000491934	-1.02387	0.0427557
ENST00000663398.1	ARRDC1-AS1	ENST00000663398	-1.02923	0.00963461
ENST00000621052.1	LINC01297	ENST00000621052	-1.03274	0.0278608
ENST00000652038.1	AL157414.1	ENST00000652038	-1.03413	0.0209025
ENST00000612009.1	AC084824.6	ENST00000612009	-1.03843	0.0407744
ENST00000656995.1	LINC01232	ENST00000656995	-1.03935	0.0200343
ENST00000452378.1	AL109811.1	ENST00000452378	-1.04087	0.049661
ENST00000652140.1	AL135878.1	ENST00000652140	-1.04149	0.019433
ENST00000419536.1	AP4B1-AS1	ENST00000419536	-1.04336	0.0431643
ENST00000624472.1	AL512506.2	ENST00000624472	-1.04448	0.044717
ENST00000641100.1	AL034417.4	ENST00000641100	-1.04779	0.0463508
ENST00000584203.1	AC055811.1	ENST00000584203	-1.04978	0.00430694
ENST00000422938.1	AL606534.2	ENST00000422938	-1.05076	0.0124628
ENST00000417381.6	TTC28-AS1	ENST00000417381	-1.05108	0.0414989
ENST00000455309.2	SOCAR	ENST00000455309	-1.05253	0.0319562
ENST00000657978.1	LINC00909	ENST00000657978	-1.05697	0.0408022
ENST00000506435.1	AC026704.1	ENST00000506435	-1.05736	0.000361542
ENST00000652902.1	AP001885.3	ENST00000652902	-1.06189	0.0102014
ENST00000524964.1	AP001318.2	ENST00000524964	-1.06239	0.0384062
ENST00000508163.1	AC108516.2	ENST00000508163	-1.06404	0.0432091
ENST00000558277.1	AC013652.1	ENST00000558277	-1.06523	0.0278235
ENST00000624519.1	CU634019.6	ENST00000624519	-1.06559	0.0441531
ENST00000607136.1	AC015802.4	ENST00000607136	-1.07648	0.00143164
ENST00000587836.1	AC011444.1	ENST00000587836	-1.07826	0.0159995
ENST00000480931.1	AC112484.1	ENST00000480931	-1.0788	0.0486693
ENST00000367119.1	C1orf147	ENST00000367119	-1.08021	0.043231
ENST00000523446.1	LINC01848	ENST00000523446	-1.08176	0.0219712
ENST00000651244.1	LINC01446	ENST00000651244	-1.08313	0.0350875
ENST00000479588.1	PTPRG-AS1	ENST00000479588	-1.0832	0.0272479
ENST00000548199.1	AL133304.1	ENST00000548199	-1.08382	0.0366313
ENST00000646578.1	CYTOR	ENST00000646578	-1.08404	0.043402
ENST00000592201.1	AC027097.1	ENST00000592201	-1.08545	0.0285773
ENST00000487827.1	AC117394.2	ENST00000487827	-1.0929	0.0186327
ENST00000454723.2	TBL1XR1-AS1	ENST00000454723	-1.09434	0.00620445
ENST00000668604.1	AC005670.3	ENST00000668604	-1.0948	0.0393759
ENST00000650381.1	LUCAT1	ENST00000650381	-1.09489	0.0142313
ENST00000611728.1	AC004241.3	ENST00000611728	-1.09654	0.00624575
ENST00000659695.1	AL033519.5	ENST00000659695	-1.09926	0.0251837
ENST00000665043.1	AC107081.5	ENST00000665043	-1.09984	0.00631611
ENST00000610007.1	AC090425.2	ENST00000610007	-1.10124	0.0270861
ENST00000570493.2	AC091153.4	ENST00000570493	-1.10155	0.0412007
ENST00000596000.5	LINC01435	ENST00000596000	-1.10426	0.0348137
ENST00000626833.1	AL356599.1	ENST00000626833	-1.10433	0.0306379
ENST00000602889.1	AL136115.2	ENST00000602889	-1.10441	0.0179382
ENST00000446730.3	AC022400.2	ENST00000446730	-1.10644	0.00583406
ENST00000525867.1	AF131216.3	ENST00000525867	-1.11494	0.0359235
ENST00000627304.1	AL078581.4	ENST00000627304	-1.119	0.0483596
ENST00000446262.1	AC092295.1	ENST00000446262	-1.12006	0.0252
ENST00000437060.1	AL603839.2	ENST00000437060	-1.12131	0.0227104
ENST00000417765.1	AL645465.1	ENST00000417765	-1.12769	0.0105878
ENST00000610120.1	AC005696.2	ENST00000610120	-1.12813	0.0239642
ENST00000666964.1	BX072579.2	ENST00000666964	-1.12834	0.00968762
ENST00000609765.1	AC007378.1	ENST00000609765	-1.12903	0.00400407
ENST00000534162.1	AP000781.1	ENST00000534162	-1.14048	0.0348328
ENST00000453159.6	CBR3-AS1	ENST00000453159	-1.14223	0.015247
ENST00000229465.10	AL355916.1	ENST00000229465	-1.14255	0.0420162
ENST00000657688.1	AC010643.1	ENST00000657688	-1.14393	0.0161837
ENST00000503505.1	AC092608.1	ENST00000503505	-1.14712	0.0120995
ENST00000634357.1	PCBP2-OT1	ENST00000634357	-1.1481	0.0334666
ENST00000590069.1	AC008805.2	ENST00000590069	-1.14824	0.0401769
ENST00000582938.1	AC104984.3	ENST00000582938	-1.15195	0.0150877
ENST00000526174.1	AP000879.1	ENST00000526174	-1.15668	0.0449395
ENST00000658653.1	AL136419.3	ENST00000658653	-1.1608	0.025489
ENST00000669065.1	STX18-AS1	ENST00000669065	-1.16122	0.00622562
ENST00000527398.1	AC091564.3	ENST00000527398	-1.16648	0.00914007
ENST00000662286.1	PAX8-AS1	ENST00000662286	-1.16666	0.0421528
ENST00000564717.1	AC027682.3	ENST00000564717	-1.16861	0.0438862
ENST00000618966.1	AL161431.1	ENST00000618966	-1.17111	0.0098943
ENST00000552707.1	AC079907.1	ENST00000552707	-1.17439	0.00476733
ENST00000558617.1	AC027237.5	ENST00000558617	-1.17494	0.0170675
ENST00000506795.1	RPL34-AS1	ENST00000506795	-1.1756	0.0486235
ENST00000460115.5	NBR2	ENST00000460115	-1.17645	0.00536227
ENST00000588835.1	AC104365.2	ENST00000588835	-1.18924	0.0393372
ENST00000594586.1	AL365205.3	ENST00000594586	-1.19267	0.0495695
ENST00000592926.1	AC006557.3	ENST00000592926	-1.19425	0.00698309
ENST00000375641.6	SNHG32	ENST00000375641	-1.1968	0.0239835
ENST00000624710.1	AC008522.1	ENST00000624710	-1.198	0.0263018
ENST00000606796.1	AL096865.1	ENST00000606796	-1.19804	0.0323879
ENST00000557733.1	AL110504.1	ENST00000557733	-1.19866	0.029785
ENST00000666867.1	AC016766.1	ENST00000666867	-1.19895	0.0416531
ENST00000624021.1	AC020923.1	ENST00000624021	-1.19904	0.043117
ENST00000520515.5	AC104109.4	ENST00000520515	-1.1996	0.00753327
ENST00000600829.5	AC097717.1	ENST00000600829	-1.20344	0.00169287
ENST00000652673.1	BDNF-AS	ENST00000652673	-1.20529	0.0360798
ENST00000455974.1	AC123023.1	ENST00000455974	-1.20807	0.00948138
ENST00000427161.1	AL135790.1	ENST00000427161	-1.20943	0.00493501
ENST00000609392.1	AC022540.1	ENST00000609392	-1.21058	0.0379485
ENST00000593654.1	PTOV1-AS2	ENST00000593654	-1.21324	0.00675704
ENST00000464939.1	ATP6V0E2-AS1	ENST00000464939	-1.21612	0.0244834
ENST00000422040.2	AC008781.1	ENST00000422040	-1.21971	0.0252753
ENST00000606778.1	AC016877.3	ENST00000606778	-1.22231	0.0241201
ENST00000654548.1	LINC02324	ENST00000654548	-1.22298	0.044335
ENST00000580121.1	AC006441.3	ENST00000580121	-1.22877	0.0408675
ENST00000544674.1	AP000763.4	ENST00000544674	-1.2303	0.0103626
ENST00000656405.1	AC124248.2	ENST00000656405	-1.23319	0.020919
ENST00000602706.1	AC018695.4	ENST00000602706	-1.23742	0.0112092
ENST00000425779.1	AC107081.2	ENST00000425779	-1.23884	0.0146939
ENST00000443892.2	TNFRSF14-AS1	ENST00000443892	-1.23944	0.0118037
ENST00000503232.1	AC017091.1	ENST00000503232	-1.23956	0.0435395
ENST00000623179.1	AC007191.1	ENST00000623179	-1.24028	0.0435852
ENST00000610778.1	AC245060.5	ENST00000610778	-1.24429	0.0397865
ENST00000663304.1	AC138761.1	ENST00000663304	-1.24518	0.0350255
ENST00000609442.5	MIR22HG	ENST00000609442	-1.24837	0.0239447
ENST00000669289.1	LINC01018	ENST00000669289	-1.25325	0.00224467
ENST00000650098.1	LUCAT1	ENST00000650098	-1.25445	0.0163463
ENST00000613178.1	AC005332.3	ENST00000613178	-1.26219	0.0363723
ENST00000537921.1	AC006064.3	ENST00000537921	-1.26741	0.0276593
ENST00000582543.3	LINC02675	ENST00000582543	-1.26922	0.0190291
ENST00000662759.1	AC105328.1	ENST00000662759	-1.27086	0.0287505
ENST00000646865.1	CYTOR	ENST00000646865	-1.27539	0.0257227
ENST00000426575.2	LINC02803	ENST00000426575	-1.27593	0.028682
ENST00000572193.1	AC002558.2	ENST00000572193	-1.27744	0.00859901
ENST00000668986.1	NNT-AS1	ENST00000668986	-1.28999	0.0158393
ENST00000376775.3	AC115618.1	ENST00000376775	-1.29287	0.0287038
ENST00000452844.5	MUC20-OT1	ENST00000452844	-1.2939	0.00976404
ENST00000606921.1	AL031775.2	ENST00000606921	-1.29512	0.0186466
ENST00000629681.1	AL356599.1	ENST00000629681	-1.29804	0.00324888
ENST00000609934.1	AP000254.2	ENST00000609934	-1.30015	0.0360551
ENST00000506485.1	AC010226.1	ENST00000506485	-1.30299	0.0302788
ENST00000631985.1	AC110491.3	ENST00000631985	-1.30607	0.00905371
ENST00000623283.1	RBM12B-AS1	ENST00000623283	-1.31412	0.00784627
ENST00000605984.1	LINC02637	ENST00000605984	-1.32324	0.00374124
ENST00000606512.1	AC036214.2	ENST00000606512	-1.32354	0.0372319
ENST00000520457.1	HPYR1	ENST00000520457	-1.32365	0.0381261
ENST00000554737.2	AL442663.3	ENST00000554737	-1.32596	0.00140637
ENST00000558142.1	AC090971.3	ENST00000558142	-1.33059	0.042383
ENST00000608015.1	AC083798.2	ENST00000608015	-1.33378	0.0467947
ENST00000475197.1	LINC00852	ENST00000475197	-1.33639	0.0455845
ENST00000583643.1	AC069366.2	ENST00000583643	-1.34039	0.0471769
ENST00000453324.5	MUC20-OT1	ENST00000453324	-1.3473	0.0346919
ENST00000425800.1	LINC00352	ENST00000425800	-1.3557	0.0228754
ENST00000640235.1	CR392000.2	ENST00000640235	-1.35968	0.0363698
ENST00000538837.1	AC117503.1	ENST00000538837	-1.36109	0.0258251
ENST00000602406.1	Z98884.2	ENST00000602406	-1.36296	0.0281753
ENST00000454037.1	AC139887.1	ENST00000454037	-1.3666	0.0245589
ENST00000649061.1	AC092718.2	ENST00000649061	-1.36784	0.02716
ENST00000431293.2	AL731563.3	ENST00000431293	-1.37181	0.0319024
ENST00000629181.1	AL161457.2	ENST00000629181	-1.37291	0.00899839
ENST00000308604.5	MIR4435-2HG	ENST00000308604	-1.37417	0.0190504
ENST00000443642.1	RUSC1-AS1	ENST00000443642	-1.37459	0.0394592
ENST00000660220.1	AL157769.1	ENST00000660220	-1.37496	0.0043821
ENST00000559302.1	AC090971.2	ENST00000559302	-1.37753	0.0131609
ENST00000489336.5	ZNF433-AS1	ENST00000489336	-1.37783	0.0402988
ENST00000657459.1	AC239860.4	ENST00000657459	-1.37998	0.0445767
ENST00000667483.1	NIFK-AS1	ENST00000667483	-1.38244	0.0370742
ENST00000602946.1	AC006064.4	ENST00000602946	-1.38257	0.0334392
ENST00000529282.1	LINC01499	ENST00000529282	-1.38278	0.0469108
ENST00000562349.1	AC012174.1	ENST00000562349	-1.39546	0.00163966
ENST00000512359.1	HHIP-AS1	ENST00000512359	-1.40123	0.0256564
ENST00000609242.1	AL133215.2	ENST00000609242	-1.41102	0.0458089
ENST00000638592.1	LINC00174	ENST00000638592	-1.41116	0.00142831
ENST00000626183.1	AC012593.1	ENST00000626183	-1.41311	0.0229678
ENST00000624272.3	C5orf66	ENST00000624272	-1.41433	0.00295448
ENST00000658428.1	AC096536.3	ENST00000658428	-1.41814	0.0479511
ENST00000655617.1	AC067852.5	ENST00000655617	-1.42144	0.0110313
ENST00000664276.1	ZBED5-AS1	ENST00000664276	-1.42378	0.0430994
ENST00000413246.1	AL157932.1	ENST00000413246	-1.42591	0.0439264
ENST00000592368.1	AC005786.2	ENST00000592368	-1.43264	0.0365715
ENST00000664219.1	MIR646HG	ENST00000664219	-1.43762	0.00403561
ENST00000429897.5	MUC20-OT1	ENST00000429897	-1.4433	0.0237326
ENST00000586949.1	AC090409.1	ENST00000586949	-1.44817	0.0156872
ENST00000418764.2	AC004543.1	ENST00000418764	-1.45364	0.0430911
ENST00000619370.1	AL118505.1	ENST00000619370	-1.45449	0.0461812
ENST00000607052.1	AC024060.2	ENST00000607052	-1.45797	0.018302
ENST00000594589.1	AC011466.2	ENST00000594589	-1.46242	0.0319441
ENST00000432050.5	AL589935.1	ENST00000432050	-1.46662	0.0220363
ENST00000602722.1	AL049840.4	ENST00000602722	-1.47401	0.035503
ENST00000602277.1	AC234772.2	ENST00000602277	-1.47532	0.0259926
ENST00000602290.2	HCG18	ENST00000602290	-1.47737	0.0335914
ENST00000521908.1	AC131254.2	ENST00000521908	-1.4785	0.00626752
ENST00000628455.2	PCBP1-AS1	ENST00000628455	-1.47963	0.00648435
ENST00000653674.1	AC016745.1	ENST00000653674	-1.48212	0.00202309
ENST00000585946.5	AL138828.1	ENST00000585946	-1.48575	0.00747389
ENST00000651349.1	FP671120.9	ENST00000651349	-1.50475	0.00204418
ENST00000651888.1	FP236383.10	ENST00000651888	-1.50475	0.00204418
ENST00000652229.1	FP236383.12	ENST00000652229	-1.50475	0.00204418
ENST00000601511.5	AC109587.1	ENST00000601511	-1.5049	0.0179187
ENST00000503470.1	AC109454.2	ENST00000503470	-1.50685	0.0252975
ENST00000621900.1	AC016394.3	ENST00000621900	-1.50962	0.00798718
ENST00000450016.1	LINC01952	ENST00000450016	-1.51193	0.0158813
ENST00000659933.1	MIR4435-2HG	ENST00000659933	-1.51812	0.0110811
ENST00000625982.1	AL139220.2	ENST00000625982	-1.52187	0.00994576
ENST00000566639.1	AC092718.4	ENST00000566639	-1.52279	0.0232627
ENST00000506978.5	LINC00461	ENST00000506978	-1.53537	0.00832591
ENST00000562315.1	AC092718.2	ENST00000562315	-1.5521	0.034662
ENST00000618632.1	AC008957.2	ENST00000618632	-1.55749	0.0456259
ENST00000517623.1	AC007991.3	ENST00000517623	-1.57844	0.0226688
ENST00000627370.1	THRIL	ENST00000627370	-1.58068	0.0188943
ENST00000548306.1	AL133166.1	ENST00000548306	-1.58211	0.0397499
ENST00000535109.1	AC002563.1	ENST00000535109	-1.58721	0.032575
ENST00000581640.5	DSCR9	ENST00000581640	-1.58788	0.0399526
ENST00000411969.1	AC005529.1	ENST00000411969	-1.59109	0.00472281
ENST00000421637.1	AL355483.1	ENST00000421637	-1.59321	0.0273764
ENST00000627172.2	CYP1B1-AS1	ENST00000627172	-1.59503	0.0241906
ENST00000663254.1	LINC00687	ENST00000663254	-1.5984	0.0102296
ENST00000622927.1	AC018665.1	ENST00000622927	-1.61137	0.0164542
ENST00000607214.1	AC135507.1	ENST00000607214	-1.61573	0.0482196
ENST00000442171.5	AL392172.1	ENST00000442171	-1.61821	0.00733919
ENST00000534587.1	SPON1-AS1	ENST00000534587	-1.61944	0.00426757
ENST00000656133.1	AC011603.3	ENST00000656133	-1.62252	0.0334712
ENST00000531869.1	AP000873.3	ENST00000531869	-1.62391	0.0384318
ENST00000556537.1	AL132639.3	ENST00000556537	-1.62443	0.0412072
ENST00000424770.1	AC145543.1	ENST00000424770	-1.63513	0.0111216
ENST00000560057.1	AC090607.1	ENST00000560057	-1.65263	0.0268601
ENST00000667381.1	AC022966.3	ENST00000667381	-1.65786	0.0073602
ENST00000548760.2	TMPO-AS1	ENST00000548760	-1.65896	0.017022
ENST00000554055.1	AL133453.1	ENST00000554055	-1.66946	0.00443832
ENST00000554133.5	LINC01578	ENST00000554133	-1.67495	0.013791
ENST00000653568.1	MIR4435-2HG	ENST00000653568	-1.68013	0.0369052
ENST00000625474.1	TGFB2-OT1	ENST00000625474	-1.68246	0.022754
ENST00000506791.1	AC025171.3	ENST00000506791	-1.68687	0.0094164
ENST00000450461.1	ZRANB2-AS1	ENST00000450461	-1.68806	0.0414573
ENST00000626706.1	MUC20-OT1	ENST00000626706	-1.72034	0.0147523
ENST00000562538.1	AC000032.1	ENST00000562538	-1.72461	0.00377979
ENST00000578974.2	AC016727.1	ENST00000578974	-1.75342	0.0423975
ENST00000591521.3	AL138828.1	ENST00000591521	-1.7678	0.014454
ENST00000561107.5	SNHG21	ENST00000561107	-1.77145	0.00794564
ENST00000500498.2	ARNTL2-AS1	ENST00000500498	-1.78123	0.0196132
ENST00000448208.5	SGO1-AS1	ENST00000448208	-1.81327	0.0205625
ENST00000603652.2	AC016727.1	ENST00000603652	-1.81733	0.0153
ENST00000636069.1	AL021368.4	ENST00000636069	-1.83728	0.0176759
ENST00000658972.1	AL713998.1	ENST00000658972	-1.87446	0.0131574
ENST00000619323.1	AC048341.2	ENST00000619323	-1.88324	0.0094689
ENST00000607005.6	SLC9A3-AS1	ENST00000607005	-1.91363	0.0236061
ENST00000421829.1	ZNF337-AS1	ENST00000421829	-1.9422	0.00913652
ENST00000529323.1	RRM1-AS1	ENST00000529323	-1.95414	0.0361731
ENST00000497774.6	SNHG29	ENST00000497774	-1.95503	0.0221149
ENST00000665314.1	LINC02026	ENST00000665314	-1.98689	0.034799
ENST00000660196.1	AC110615.1	ENST00000660196	-1.99662	0.0243489
ENST00000627036.1	AC008277.1	ENST00000627036	-2.03413	0.0361211
ENST00000631744.1	AC008993.2	ENST00000631744	-2.05246	0.0171715
ENST00000625882.2	MUC20-OT1	ENST00000625882	-2.10023	0.036467
ENST00000658494.1	MIR924HG	ENST00000658494	-2.11368	0.0428877
ENST00000657429.1	SNHG17	ENST00000657429	-2.18056	0.0377938
ENST00000657691.1	LINC01702	ENST00000657691	-2.20985	0.0154156
ENST00000610133.1	WDR11-AS1	ENST00000610133	-2.21138	0.0272294
ENST00000604052.1	AC104695.4	ENST00000604052	-2.23375	0.00323744
ENST00000579138.1	AC005544.2	ENST00000579138	-2.36601	0.048288
ENST00000442860.5	CCDC18-AS1	ENST00000442860	-2.38214	0.000502922
ENST00000510415.1	SEPSECS-AS1	ENST00000510415	-2.40097	0.00691887
ENST00000661514.1	AL365295.1	ENST00000661514	-2.44406	0.0126894
ENST00000425820.1	AL138789.1	ENST00000425820	-2.45752	0.00668662
ENST00000451979.1	SPIN4-AS1	ENST00000451979	-2.46467	0.0253006
ENST00000520863.1	AC108863.2	ENST00000520863	-2.51508	0.0490137
ENST00000660154.1	PRC1-AS1	ENST00000660154	-2.61639	0.00530137
ENST00000412951.1	AC012462.3	ENST00000412951	-2.62598	0.0287193
ENST00000654370.1	PRC1-AS1	ENST00000654370	-2.63185	0.0138365
ENST00000666735.1	AL021155.5	ENST00000666735	-2.78681	0.0360132
ENST00000556200.1	PRC1-AS1	ENST00000556200	-2.9368	0.0418551
ENST00000519976.1	AC027309.1	ENST00000519976	-2.95001	0.0230098
ENST00000566085.5	AC106820.5	ENST00000566085	-3.17771	0.030622
ENST00000619449.2	MALAT1	ENST00000619449	-7.41481	0.0258617
