# Supplementary material for: Transcriptional alterations of protein coding and noncoding RNAs in triple negative breast cancer in response to DNA methyltransferases inhibition
Source: Cancer Cell Int. 2021 Sep 26;21:515. doi: 10.1186/s12935-021-02213-2 (PMC8474815; doi:10.1186/s12935-021-02213-2)
Supplement: Supplementary file 8 — Additional file 8: Table S7. Common upregulated and downregulated lncRNA transcripts in lncRNA transcripts in MDA-MB-231 and BT-549 TNBC cells treated with Decitabine, 5-Azacytidine compared to DMSO control treated cells. [file 12935_2021_2213_MOESM8_ESM.xlsx]

## Sheet: Sheet1
Table S7. Common upregulated and downregulated lncRNA transcripts in lncRNA transcripts in MDA-MB-231 and BT-549 TNBC cells treated with Decitabine, 5-Azacytidine compared to DMSO control treated cells.
Transcript ID	Gene stable ID	Regulation	Gene name	BT549-DMSO	BT549-5-AZA	BT549-DECIT	MDA-MB-231-DMSO	MDA-MB-231-5-AZA	MDA-MB-231-DECIT
ENST00000375638.7	ENSG00000204387	Up	SNHG32	4.72635	7.86238	7.47281	6.31562	9.19343	9.11747
ENST00000376775.3	ENSG00000204620	Up	AC115618.1	7.72152	6.45675	6.37031	8.00536	6.71275	6.77082
ENST00000421829.1	ENSG00000213742	Up	ZNF337-AS1	2.69766	0.464473	0.783327	1.97008	1.7168e-05	0
ENST00000424770.1	ENSG00000233866	Up	AC145543.1	6.02616	4.0294	4.4196	5.18363	3.35895	3.51993
ENST00000426200.1	ENSG00000225733	Up	FGD5-AS1	1.96159	3.61549	3.73528	2.05314	3.85177	3.59326
ENST00000427268.1	ENSG00000230798	Up	FOXD3-AS1	2.39285	4.19426	3.97743	0	1.79595	1.73744
ENST00000429897.5	ENSG00000242086	Up	MUC20-OT1	8.09575	6.67642	6.59862	7.69727	6.23729	6.30781
ENST00000433105.5	ENSG00000224855	Up	OPA1-AS1	5.20411	4.05889	4.17598	5.45743	4.35711	4.47314
ENST00000441722.5	ENSG00000177410	Up	ZFAS1	6.25966	8.66374	8.60658	5.78827	7.87887	7.83577
ENST00000442823.2	ENSG00000224032	Up	EPB41L4A-AS1	4.10398	7.24057	7.4527	3.61489	6.39963	6.64608
ENST00000442860.5	ENSG00000223745	Up	CCDC18-AS1	2.38026	0.461071	0	2.38402	0.695145	0
ENST00000448208.5	ENSG00000231304	Up	SGO1-AS1	5.09738	2.71901	3.22552	5.64582	3.3207	3.89114
ENST00000450461.1	ENSG00000235079	Up	ZRANB2-AS1	6.22331	4.43408	4.64533	4.67288	2.89519	2.87474
ENST00000451302.6	ENSG00000223745	Up	CCDC18-AS1	3.16771	4.42274	4.27946	2.81349	3.90044	4.11497
ENST00000452844.5	ENSG00000242086	Up	MUC20-OT1	7.34788	6.08196	6.03413	6.7731	5.49427	5.49904
ENST00000454470.2	ENSG00000233117	Up	LINC00702	0	1.50558	1.36494	2.30829e-05	1.33725	1.58912
ENST00000460115.5	ENSG00000198496	Up	NBR2	6.72848	5.55151	5.56194	6.8005	5.55247	5.61414
ENST00000487827.1	ENSG00000244268	Up	AC117394.2	1.57205	0	0.447159	2.36885	0.637713	1.30795
ENST00000489336.5	ENSG00000219665	Up	ZNF433-AS1	6.50733	5.04127	5.21684	6.89997	5.50447	5.43481
ENST00000506791.1	ENSG00000251131	Up	AC025171.3	1.71183	0	0	4.67719	2.85025	3.01527
ENST00000511821.1	ENSG00000248223	Up	AC026785.2	10.7695	12.4349	12.388	10.4773	12.1181	12.2054
ENST00000518637.1	ENSG00000253374	Up	AC023644.1	10.7582	12.2987	12.212	10.6122	12.0642	12.0466
ENST00000520457.1	ENSG00000253521	Up	HPYR1	3.28849	1.85068	2.04421	3.50386	2.22417	2.10085
ENST00000520515.5	ENSG00000273345	Up	AC104109.4	5.71586	4.59686	4.53045	5.83663	4.83438	4.62283
ENST00000521908.1	ENSG00000253604	Up	AC131254.2	3.64465	2.06473	2.15159	3.88464	2.48083	2.42069
ENST00000525484.5	ENSG00000254860	Down	TMEM9B-AS1	0.322222	2.18153	2.08002	0.804087	2.72628	2.66922
ENST00000527398.1	ENSG00000254641	Down	AC091564.3	8.66486	7.52277	7.51512	9.27146	8.19792	8.08823
ENST00000529323.1	ENSG00000255276	Down	RRM1-AS1	7.1317	4.94255	5.06641	7.10815	4.86914	5.26517
ENST00000529719.1	ENSG00000255507	Down	UVRAG-DT	2.48179	4.25456	4.69136	1.39804	3.34809	3.72032
ENST00000531886.1	ENSG00000255114	Down	AP003392.3	8.24644	9.46192	9.3969	8.18404	9.47423	9.40619
ENST00000538837.1	ENSG00000255839	Down	AC117503.1	6.14217	4.56677	4.83633	5.62271	3.9575	4.20638
ENST00000539303.5	ENSG00000255717	Down	SNHG1	0	1.9552	1.3427	0	2.18426	1.41338
ENST00000544674.1	ENSG00000256928	Down	AP000763.4	4.86198	3.53578	3.65171	5.04017	3.86123	3.78984
ENST00000545572.1	ENSG00000255680	Down	AC091564.6	4.11954	6.92365	6.8218	3.70657	6.55039	6.61503
ENST00000548306.1	ENSG00000257522	Down	AL133166.1	1.48319	0	0	1.68102	0	0
ENST00000548760.2	ENSG00000257167	Down	TMPO-AS1	2.68832	0.922068	1.07373	2.83278	0.881346	1.12945
ENST00000552707.1	ENSG00000257222	Down	AC079907.1	5.44901	4.45743	4.26583	5.80137	4.65208	4.63578
ENST00000557226.1	ENSG00000258666	Down	AL157871.4	5.68831	7.1959	7.18058	6.56801	8.24351	8.22236
ENST00000557733.1	ENSG00000258749	Down	AL110504.1	3.88546	2.55373	2.74292	6.72593	5.38332	5.47115
ENST00000560057.1	ENSG00000259322	Down	AC090607.1	5.42668	3.58759	3.70427	4.91381	3.13458	3.33095
ENST00000562349.1	ENSG00000260115	Down	AC012174.1	2.44621	0.621667	1.04716	2.77042	1.02756	1.37856
ENST00000563328.4	ENSG00000259768	Down	AC004943.2	3.61822	5.21807	5.45703	3.03693	4.43216	4.6414
ENST00000566287.1	ENSG00000261641	Down	AL031600.3	6.37623	7.84936	7.92412	5.50028	6.85914	7.03237
ENST00000566639.1	ENSG00000261061	Down	AC092718.4	5.43336	3.47967	3.8549	5.84425	3.98546	4.37713
ENST00000579138.1	ENSG00000265664	Down	AC005544.2	5.17115	2.66235	2.62534	3.22225	0.625258	1.03605
ENST00000580121.1	ENSG00000265784	Down	AC006441.3	8.89399	7.81757	7.74421	10.2372	9.14703	8.92943
ENST00000581361.5	ENSG00000175061	Down	SNHG29	1.59121	2.8779	3.05721	1.18311	2.65588	2.49007
ENST00000585946.5	ENSG00000237596	Down	AL138828.1	4.13247	2.695	2.62928	4.31554	3.03952	2.84723
ENST00000587092.3	ENSG00000267757	Down	EML2-AS1	1.15613	3.10255	3.60529	2.95129	5.21083	5.34008
ENST00000589120.1	ENSG00000267458	Down	AC092069.1	12.74	14.1466	14.1024	12.308	13.5481	13.5862
ENST00000592926.1	ENSG00000267356	Down	AC006557.3	4.00078	2.49115	2.79343	3.91356	2.53908	2.73241
ENST00000600650.1	ENSG00000268530	Down	AC008403.2	2.32958	3.28665	3.67594	1.70984	2.77856	3.13889
ENST00000602406.1	ENSG00000269925	Down	Z98884.2	2.25566	0.651856	0.95306	2.38032	0.655584	0.956993
ENST00000602722.1	ENSG00000269910	Down	AL049840.4	3.11885	1.38601	1.56255	4.22186	2.2876	2.83014
ENST00000605984.1	ENSG00000272430	Down	LINC02637	8.70886	7.21761	7.37784	10.1282	8.85392	8.81275
ENST00000610133.1	ENSG00000227165	Down	WDR11-AS1	5.46443	3.04865	3.15841	5.37556	3.14284	3.25882
ENST00000618632.1	ENSG00000274441	Down	AC008957.2	3.28291	1.87994	1.83723	3.87854	2.34526	2.20923
ENST00000619323.1	ENSG00000275180	Down	AC048341.2	5.14298	3.36492	3.23172	4.1907	2.59571	2.33547
ENST00000619449.2	ENSG00000251562	Down	MALAT1	8.23929	1.00434	1.12587	7.94133	1.02977	0.225143
ENST00000619826.1	ENSG00000278351	Down	AC009248.2	0.934416	0	0	1.08063	0	0
ENST00000622927.1	ENSG00000279382	Down	AC018665.1	3.09485	1.90853	1.44182	3.30746	2.27748	1.73775
ENST00000626183.1	ENSG00000226994	Down	AC012593.1	4.17609	2.52701	2.71197	4.14231	2.60646	2.7802
ENST00000626706.1	ENSG00000242086	Down	MUC20-OT1	8.21138	6.57313	6.53092	7.70078	6.0878	5.94057
ENST00000627172.2	ENSG00000232973	Down	CYP1B1-AS1	3.4419	2.22388	1.90751	3.71175	2.52609	2.05608
ENST00000627370.1	ENSG00000280634	Down	THRIL	5.17214	3.47479	3.63839	5.03181	3.06709	3.4042
ENST00000633169.1	ENSG00000278966	Down	AL031602.1	2.29689	3.7597	3.93956	1.33724	2.64725	2.90648
ENST00000638592.1	ENSG00000179406	Down	LINC00174	8.0196	6.6437	6.60527	8.21768	6.90445	6.80968
ENST00000641390.1	ENSG00000284707	Down	AC079781.5	3.4075	5.04095	5.17754	4.16668	5.63592	5.69397
ENST00000651462.1	ENSG00000286181	Down	AC232271.3	0.736831	1.9235	2.05432	0.606551	1.84199	2.0775
ENST00000654370.1	ENSG00000258725	Down	PRC1-AS1	6.13666	3.05802	3.4476	6.57098	3.8646	3.99634
ENST00000656405.1	ENSG00000287061	Down	AC124248.2	3.02474	1.51087	1.75101	2.93524	1.40464	1.74258
ENST00000656629.1	ENSG00000231074	Down	HCG18	0	1.06259	1.52383	0.481515	1.57303	2.08148
ENST00000657429.1	ENSG00000196756	Down	SNHG17	2.26396	0.638183	0.213009	2.95499	1.34297	0.644833
ENST00000657459.1	ENSG00000287374	Down	AC239860.4	2.46784	1.19318	0.991069	2.28259	0.984909	0.999391
ENST00000657978.1	ENSG00000264247	Down	LINC00909	1.1248	0	0	0.989132	0	0
ENST00000659695.1	ENSG00000287458	Down	AL033519.5	3.77963	2.71609	2.72387	4.2415	3.14994	3.09873
ENST00000660154.1	ENSG00000258725	Down	PRC1-AS1	3.48007	1.03985	0.841893	3.46454	1.22903	0.869936
ENST00000660196.1	ENSG00000229717	Down	AC110615.1	2.79486	0.568304	0.721845	2.62164	0.505791	0.701424
ENST00000661514.1	ENSG00000237356	Down	AL365295.1	5.11415	2.66827	2.62137	5.30682	3.02588	2.91148
ENST00000662759.1	ENSG00000287952	Down	AC105328.1	4.67619	3.36129	3.34789	3.98576	2.78307	2.77234
ENST00000663254.1	ENSG00000228422	Down	LINC00687	3.18934	1.50282	1.56526	3.45586	1.77578	1.88315
ENST00000664276.1	ENSG00000247271	Down	ZBED5-AS1	2.33909	1.04207	0.818777	5.40553	4.28505	4.07829
ENST00000665043.1	ENSG00000286360	Down	AC107081.5	7.03709	5.96761	5.94816	7.14162	6.19021	6.03086
ENST00000668986.1	ENSG00000248092	Down	NNT-AS1	5.36444	4.15838	4.04235	5.56325	4.52357	4.30536
ENST00000669289.1	ENSG00000250056	Down	LINC01018	6.18492	4.74423	4.92725	6.00012	4.67271	4.75129
